# Supplementary material for: Evaluating ChatGPT text mining of clinical records for companion animal obesity monitoring
Source: Vet Rec. 2023 Dec 6;194(3):e3669. doi: 10.1002/vetr.3669 (PMC10952314; doi:10.1002/vetr.3669)
Supplement: Supplementary file 1 — A full list of narratives, regex and ChatGPT outputs [file VETR-194-no-s001.xlsx]

## Sheet: Sheet2
Count of regex result	Column Labels							over wt bcs
Row Labels	1	(blank)	Grand Total					1	0
equivocal		1	1			regex	1	85	0
false pos		14	14				0	32	4297
idk		29	29
true neg		4254	4254
true pos	117		117					over wt bcs
Grand Total	117	4298	4415					1	0
						chatGPT	1	117	14
							0	0	4254
							unknown	0	29

## Sheet: a
row	Narrative	length	SAVSNET MPC	Consult_date	Species	manual overweight BCS	regex matched text	regex result	gpt result bcs	GPT text	length GPT reponse	GPT text edit	GPT bcs overweight tag
0	"Booster: hc satis. O no concerns. Ce NAD. Unable to check teeth due to muzzle but O not concerned himself, no bad breath and what he has seen they are good to him. UTD worming and flea treatment."	197	vaccination	2016-01-27 08:40:27	dog			true neg	true neg	Not Recorded.	13	BCS Not Recorded
1	some tartar care w/ weight! reduce calories by 10-20% keep same flea treatment as ideally will get down below 25kgs.	116	vaccination	2019-10-03 11:24:06	dog			true neg	true neg	BCS not recorded.	17	BCS Not Recorded
2	"Came in for 6 month HPC check. BAR Hr=100 mm=pink CRT=1 ab palp NAD and chest clear, skin tent ok.Overweight. Vaccinated with Nobivac KC.Dispensed endectrid and quantex. Moderate otitis.May need treatment but cleaning only for the moment. Advised weight clinic with nurses.Can try satienty support."	300	other_healthy	2017-11-29 17:47:49	unknown			true neg	true neg	BCS overweight - Not Recorded	30	BCS Not recorded	bcs overweight
3	lame RF 5 days possibly getting better - had left over melox at weekend but usually causes diarr - CE NAD advise regarding likely STI - continue rest/wt loss & use different nsaid.	180	trauma	2019-05-09 09:24:07	dog			true neg	true neg	Not Recorded.	13	BCS Not Recorded
4	"H: Ate some plastic approx a week ago. This has been coming out in small pieces since. Yesterday ate a whole lot of rubbish which included some hard plastic. This morning ate normally but then vomited everything up. Has had numerous vomits throughout the day. In the last hour as vomited bile up 3 times. Is still drinking but vomits shortly after. Passed a stool this morning also and appeared to …	889	other_unwell	2018-01-30 16:55:57	dog			true neg	true neg	BCS not recorded.	17	BCS Not Recorded
5	"seems better now."	19	pruritus	2016-05-24 17:04:26	hamster			true neg	true neg	Not Recorded.	13	BCS Not Recorded
6	"urine sample obtained (had to be syringed off floor as went in reception): sg 1.030 and all negative except protein moderate. otherwise well and no longer pupd. keep on reduced dose of meloxaid and retest kidneys in 3 months time to ensure not getting worse. owner feels meloxaid is helping- off for few days and stiff again."	328	other_healthy	2018-05-09 16:34:46	dog			true neg	true neg	BCS not recorded.	17	BCS Not Recorded
7	"6th laser tx back/hips. struggling with the heat but otherwise ok."	68	other_healthy	2017-07-06 10:07:31	dog			true neg	true neg	BCS Not Recorded.	18	BCS Not Recorded
8	dhp+l4+kc. bar dude nad.	24	other_healthy	2019-10-17 18:15:53	dog			true neg	true neg	Not Recorded.	13	BCS Not Recorded
9	2nd L4, recheck heart, arrange dental. no murmur today, nervous, marked sinus arrythmia. fine to proceed with dental. owner has had CKCS with MVD in past so understands risk in breed. advise temporary murmur more liekly benign cause.	233	tumour	2019-08-09 09:15:30	dog			true neg	true neg	BCS Not Recorded.	17	BCS Not Recorded
10	. can mix with rice	19	respiratory	2018-12-11 15:01:22	dog			true neg	idk	I'm sorry, I don't understand what you are asking for. Can you please provide more context or clarify your request?	115	idu
11	"6 month health check. All well, owner has no concerns, no vomiting or diarrhoea, coughing or sneezing. HR - 120 very calm. MM - pink <2. Teeth - beautiful, spoke to owner about brushing from now to prevent tartar but she does also have dental chews. Eyes, ears and coat all clear. Spey wound one end of skin tiny bit raised feels like its just the way the skins healed. Muscle layer not affected. S…	426	other_healthy	2017-09-06 15:18:07	dog			true neg	true neg	Not Recorded.	13	BCS Not Recorded
12	"In for general check over/chat about condition. O really happy with how he's doing at home, DUDE normal. O really pleased with apoquel results. Discussed maintenance with once daily dose. 3.6mg OOS so advise 1/4 16mg tablet. Re-check as needed."	246	other_healthy	2017-04-04 18:01:29	dog			true neg	true neg	Not Recorded.	13	BCS Not Recorded
13	HR 104 capillary refill time 2s. T 39.1 Crt 2s, colour pink and moist, abdo relaxed and comfortable on palpation. Bright and well in self. eating well GI wet with a little wet Harringtons. Passed 2 normal sized faeces, some mucus yesterday, a little shiny today no blood. Think has been licking/rubbing wound with collar edge. Inflammed and thickened, slight overlapped but all sutures sound, small …	722	post_op	2019-04-20 09:34:15	dog			true neg	true neg	BCS Not Recorded.	17	BCS Not Recorded
14	Hot spot & OE. HISTORY: O noticed he has rash on backend, has been bathing it at home. shaking his head and noticed scratching his right ear today o has been applying petshop ear solution at home. PHYSICAL EXAM: Near anus left side hot spot, healing but appears to be spreading, scabbing. Clipped and cleaned with hibi. RIGHT EAR: Sore inflammed horizontal ear cannal, minimal discharge. cytology - …	503	other_unwell	2019-09-03 17:48:04	dog			true neg	true neg	Not Recorded.	13	BCS Not Recorded
15	Flare up of RH callus. Long standing history of calluses on hocks, Often RH is bigger than LH and does flare up in time. 3 wk history of swelling, discharge and non healing. O been using buster collar at night but no help. Current meds: Pred 5mg 1 tab SID- to move to 0.5tabs eod when better. Examined on floor as prefered by dog, medial soft inflammed swelling on right hock, serosanginous discharg…	559	tumour	2019-09-06 09:55:38	dog			true neg	true neg	Not Recorded.	13	BCS Not Recorded
16	"Has vomitted the last 3 meals around half hr after eating otherwise fine.Still active and palyfull.Going out as usual.Normally eating wiskas after vomiting breakfast and dinner and following breackast,owner has given some gastriintestinal pounch from previous occasion and keeping until now. On examination some weight lost.No skin tenting.Mouth with remaining teeth with tartare No bad breath.Ausc…	771	gastroenteric	2016-10-13 13:59:32	cat			true neg	true neg	Not Recorded.	13	BCS Not Recorded
17	"BM Ate two icelolly sticks. Less than an hour ago ate two icecreams complete with sticks. 7cm long, rounded ends. No c-s. Is a stick eater. Very stressy and difficult to examine here (even in car park). Eventually got to palpate abdo - soft and relaxed. Don't want to induce emesis and risk oesophageal damage. Advise monitor and re-see if any vomiting/inappetance/change in demeanour. Advise re OO…	415	gastroenteric	2017-06-19 17:56:50	dog			true neg	true neg	Not Recorded.	13	BCS Not Recorded
18	"39kg. l6 and l7 degenerative disc MRI <<identifier>>. LH sparing. L flnak mass 1cm diameter fleshy. Next appointment in 2 weeks."	130	other_unwell	2018-01-02 11:01:02	dog			true neg	true neg	Not Recorded.	13	BCS Not Recorded
19	"History:Check teeth and ears. Scratching occasionally at ears. owner noticed teeth issue. Clinical Exam: Mouth exam - &gt; ext&apos; difficult as wriggly puppy. Full 6 upper incisiors but one retained tooth infront. Also - 1 retained tooth behind incisors in hard palate!. Also felt small lump but couldnt visualise (due to being hyper!) in hard palate.. non errupted tooth? Mandible - &gt; retaine…	834	other_unwell	2016-05-02 12:20:53	dog			true neg	true neg	BCS Not Recorded.	17	BCS Not Recorded
20	"First vaccination: dhp + l4 + kc. Just been wormed."	53	vaccination	2017-12-18 17:28:53	dog			true neg	true neg	Not Recorded.	13	BCS Not Recorded
21	"<<identifier>> leaving spots of blood. The only cause I can find is ear mites despite endectid. Cleaned out and put on canaural. Next appointment in 10 days."	160	other_unwell	2016-12-06 16:58:02	cat			true neg	true neg	Not Recorded.	13	BCS Not Recorded
22	"owner feels dog a bit better in self. eyes more comfy and no fluorescein uptake. still really picky with food and poss pu\pd although owner now backtracking on this. poss some diarrhoea. Severe funding issues. Discussed bloods but owner unable to afford. urine sample today. pH 5 prot +2 SG 1.012. PLAN continue eye drops. trial on i\d re ex as necessary"	356	other_unwell	2017-11-27 10:05:10	dog			true neg	true neg	BCS not recorded.	17	BCS Not Recorded
23	"in for recheck re PLE. o reports well at home,days id have diarrhoea this morning but o gave a chew stick yesterday, possibly related c/e unremarkable, wieght gain, no fluid thrill on abdo palpation so think genuine wieght gain, cut down food intake slightly. rest of c/e nothing abnormal detected, bloods for albumin today, o to phone thurs for results."	356	other_unwell	2016-07-05 09:11:50	dog			true neg	true neg	Not Recorded.	13	BCS Not Recorded
24	"2nd vac. HR 180. MM pink. XCRT < 1 sec. BCS 5/9. T38.5. History: No reported concerns. Examination: Unremarkable. Plan: 2nd vac given. Cont stronghold. Weigh in 1 month before next dispensed. Rx spay/chip from 4 months."	221	vaccination	2018-06-20 09:18:39	cat			true neg	true neg	BCS 5/9.	8	5/9
25	"Prescription check -Cushings. 1 deformed claw dig 2 RH, tightly curled, thickened but no nail bed disease or discomfort - trim. Clip other claws. 2 Cushings 5.5 years into tx &amp; doing well. Fussy eater. Drinking, urine output OK. Weight loss. Caudal trunk alopecia, commidones but doing v well to still be here. Continue 10mg/20mg Vetoryl alternate days. 3 Stiffness LF esp on rising. Discuss NS…	531	other_unwell	2015-12-07 17:20:38	dog			true neg	true neg	BCS Not recorded.	17	BCS Not Recorded
26	"doing well, no concerns. health check all fine. disc fandw treatment; O keen for bravecto when next needing flea tx - covered until mid Dec with nexguard, adv check weight in recpetion before dispense. disc neutering. 2nd vacc admin - had L2 for first vacc so adv 2nd L4 in 4w. acc to last weight has lost 1kg though to me pup looks like she has grown, BCS 3/5. no v/d etc so suspect last weight wr…	433	vaccination	2017-11-30 14:24:02	dog			true neg	true neg	BCS 3/5	7	3/5
27	POC day 6. temperature 38.7. mm pink and moist. couldn not stand me anymore. chest asc-nad. incision site -dry and not infected nor inflamed, can see some scabs on. O reports wants to play and jump all the time. Stools are fine and eating fine as well. Next appointment in 3 days. POC	285	other_healthy	2019-08-21 12:21:22	dog			true neg	true neg	BCS not recorded.	17	BCS Not Recorded
28	"Severe flea infestation. Lots of mats - booked with nurses to shave. In good form. V few teeth remaining. HR ~200, occ gallop rhythm? NAD on abdo palp. BCS 5/9. Discussed treatment of environment etc, O has flea spray (acclaim). OK for flea and worm treatment for 12mths."	273	pruritus	2016-02-02 16:26:03	cat			true neg	true neg	BCS 5/9	7	5/9
29	"BOOSTER L. General health check and check chip. No abnormalities detected. kc vaccination as well."	100	vaccination	2016-04-20 16:17:33	dog			true neg	true neg	Not Recorded.	13	BCS Not Recorded
30	In for vaccination - BAR, no problems at home, DUDE normally, mark in the inguinum has disappeared with no further problems. BCS 4/9, skin/coat/limbs WNL, no lumps/bumps found. HR/RR WNL, NAD on auscultation, NAD on abdo palpation. Ears/eyes/nose clean, mucous membranes pink and moist, good teeth. Happy to vaccinate, good for both.	333	vaccination	2019-06-14 10:02:56	dog			true neg	true neg	BCS 4/9.	8	4/9
31	Presenting for AHC and booster. No concerns since last seen. GHC MM P+M, oral exam ok. Cardiac/thoracic ok. abdo palp NAD lns all ok. a: fit to vaccination. P: tricat/felv SQ. f/w to go home.	191	vaccination	2019-07-23 13:03:21	cat			true neg	true neg	Not Recorded	12	BCS Not Recorded
32	Vacc L4 SC over shoudlers + KC IN. Hr/rr wnl. Ears/eyes/coat fine. NAD abd palpation. Mobility / joint good ROM no crepitus. Weightgain instead of loss since last visit. Discussed weighing her food, half dentistick instead of 1 if want to give them. O giving her carrot - asked what other veggies - recc brocolli, green beans - O asked about apple but adv quite sugary. O has no other concerns.	402	vaccination	2019-08-28 10:21:48	dog			true neg	true neg	Not Recorded.	13	BCS Not Recorded
33	"Unable to get up and walk. Slipped at sister&apos;s house over Xmas - seemed to be fine after that. Not eating as well. CP deficits in hindlegs. T 38.4 MM pink; CRT 1-2 sec. Discussed neuro prob in spine. Decided PTS was the kind thing."	238	other_unwell	2015-12-30 09:54:18	dog			true neg	true neg	Not Recorded.	13	BCS Not Recorded
34	"Consult to check ocular discharge. O reprots difficulty applying drops after visit to OOH approx 1 months ago, discharge still present, green/yellow bialterally, eyes appear otherwise quiet, no conjunctival hyperaemia, but limited exam due to temprement. Adv drops in place of ointment as easier application, O made aware off licence. Reex in 1 week unless complete resolution."	379	other_unwell	2016-11-15 15:27:56	dog			true neg	true neg	Not Recorded.	13	BCS Not Recorded
35	"s/o, all looks fine. re-ex iac."	33	post_op	2014-11-13 17:06:12	dog			true neg	true neg	Not Recorded.	13	BCS Not Recorded
36	"Long standing skin issues since o found him several years ago. seems worse during the summer months, pruritic ++. On exam marked thinning of hair on temples and ears, slightly greasy coat, but with dry scale on skin. ? atopy. Trial Depo and recommend Yumega. Discussed scrapes and plucks."	290	pruritus	2017-11-08 10:03:57	cat			true neg	true neg	Not Recorded.	13	BCS Not Recorded
37	BOOSTER. CANIGEN LEPTO 2: A423A01. O reports doing ok. On exam, all parameters normal but some tartar on upper teeth=> advise brushing consisitently or will need a dental. BCS 6/9	179	vaccination	2019-03-20 18:36:14	dog	BCS 6/9	BCS 6/9	true pos	true pos	BCS 6/9, BCS overweight.	24	6/9	bcs overweight
38	vaccination restart. DHPL4 and KC. bright, alert and responsive. defecating, urinating, drinking, eating all within normal limits. no V+ D+ C+ S+. mobility ok - get very tired and lethargic in summer. nothing abnormal detected on clinical exam. Next appointment in 4 weeks.	275	vaccination	2019-04-05 15:51:19	dog			true neg	true neg	Not recorded.	13	BCS Not Recorded
39	"Cough. cough since yestrday OR like a goose honk, some bile sometimes after coughs. BAR in self. CE. tracheal pinch -ve, Ausc normal lung field and URT, temp 38.6 rest of CE NAD. differential diagnosis. suspect KC. plan tx for KC if no better see back sooner and if no better in a week see back at that point."	311	other_unwell	2018-08-02 16:20:42	dog			true neg	true neg	Not recorded.	13	BCS Not Recorded
40	"HAS BEEN LICKING AT LEFT HIND PAW WAS SORE PRESENT, HAS SETTLED NOW, ALSO HAS MILD SEPARATION / ATTENTION SEEKING ISSUES."	123	vaccination	2018-07-17 10:09:22	dog			true neg	true neg	Not Recorded.	13	BCS Not Recorded
41	"vacc L2 + kc. teeth v good. general ce nothing abnormal detected. overweight as before. on 2 tins daily weight food + small amount of biscuits. no treats. has flea/worming at home."	184	vaccination	2018-05-22 11:48:12	dog			true neg	true neg	BCS overweight	14	BCS: Not recorded	bcs overweight
42	"Injectied 1ml on the L and R shoulders. Ears still mildy inflammed/pinkish but no scratches or anything present. See how it goes over the next week regareding the immunotherapy and ears."	188	other_healthy	2016-08-08 16:25:21	dog			true neg	true neg	Not Recorded.	13	BCS Not Recorded
43	"Nail clip."	12	other_healthy	2018-01-15 11:24:23	dog			true neg	true neg	Not Recorded.	13	BCS Not Recorded
44	Exam lameness. Brought in by owner's staff. Thinks lame LH ~6months. Also ribcage area seems to protrude. Exam: walks in to consultation normally. No pain on manipulation both hindlimbs. Equal musculature. Bears weight equally on each hindlimb when the other is lifted. No spinal pain. T=39.1. Mucus mems pink moist CRT<2secs, heart lungs NAD. No lameness around car park. Does have odd gait, looks …	703	other_unwell	2019-05-17 16:23:38	dog			true neg	true neg	Not recorded.	13	BCS Not Recorded
45	"Asked to express anal sacs - right side full, left side empty."	64	other_healthy	2017-03-03 15:46:57	cat			true neg	true neg	Not Recorded.	13	BCS Not Recorded
46	recheck - improving, mass reduced, owner noticed marked reduction, happier in self. now approx 1cm diameter, soft. plan continue on with treatment and reassess post treatment course. advised if mass still present on last day of AB, resee wvt continue of AB	256	other_healthy	2018-10-02 15:44:34	dog			true neg	true neg	Not Recorded.	13	BCS Not Recorded
47	"s/o. Wound healed nicely. No swelling. <<identifier>> is doing great."	71	post_op	2018-01-19 18:11:21	dog			true neg	true neg	Not Recorded.	13	BCS Not Recorded
48	"O'S DOG HAS GOT FLEAS. o brought the cat in as she has got few fleas too. under chin thereare scabs. advise o to use antifleas spay for house."	144	respiratory	2018-08-30 13:28:42	cat			true neg	true neg	Not Recorded.	13	BCS Not Recorded
49	""	2	other_unwell	2016-10-14 12:00:08	dog			true neg	true neg	Not Recorded	12	BCS Not Recorded
50	PRURITIS + PYODERMA. OR applied RSPCA flea tx a few days ago. Sice then has been scratching++, otherwise well in himself. CE - BAR. erytheam ventral abdo. several areas of epidermal collarettes over skin. rest NAD. Advise likely allergic response + pyoderma. Start with short course pred + abs and resee 6 days. Warned may need to prescribe full 3 weeks opf abs.	362	pruritus	2019-06-18 09:21:30	dog			true neg	true neg	Not Recorded.	13	BCS Not Recorded
51	RESTART DHP L4 KC. doesn't appear to have taken many benefits so not charged restart. exam nothing abnormal detected, o reports no problems other than rarely yelps when jumping into car, stifles fine, pulled muscle? rv 4 weeks for L4. advise KC live. clipped claws.	265	vaccination	2018-09-19 14:34:17	dog			true neg	true neg	Not Recorded.	13	BCS Not Recorded
52	new kitten, 7 weeks, settled in well. bright, alert and responsive, defecating, urinating, drinking, eating. nothing abnormal detected on clinical exam. see back in week or so for vaccinations, microchipped today as worried would get out. too small for stronghold so milbeworm kitten given. hpc discussed, kitten pack given.	327	other_healthy	2019-10-11 14:42:51	cat			true neg	true neg	Not Recorded.	13	BCS Not Recorded
53	recheck - BAR, owner reports no cough/sneeze, DDUE normal, has started to refuse baytril. Heart and lungs sound clear, no nasal discharge, mucous membranes pink. body condition score 2/9, has lost 60g since last weight. Adv monitor weight, feed ad lib and resee if still losing. Otherwise looks well.	300	respiratory	2019-05-01 12:18:50	guinea pig			true neg	true neg	The BCS of the animal is 2/9, which indicates poor body condition. The animal has lost 60g since last weight. The output will be "BCS 2/9".	139	2/9
54	"improving, r ear blocked with yellowish thick material, l ear cleaned out and canv isulaise ear drum, so drops for this ear, still lots of black material in both ears. antibiotics for infection in r ear."	205	other_unwell	2014-12-10 16:54:26	cat			true neg	true neg	Not Recorded.	13	BCS Not Recorded
55	"1st vacc. o reps all ok at home, settling in well and playing with other cat. occasionally has discharge from eyes and nose but o been cleaning with damp cotton wool and seems to have cleared up. exam: nothing abnormal detected, fine for vacc, both testicles descended. disc flea/worm treatment, castration, toilet training. microchipped in cons. Next appointment in 3 weeks."	378	vaccination	2016-08-17 09:49:13	cat			true neg	true neg	Not Recorded.	13	BCS Not Recorded
56	"in good health, weight steady, mouth good, heart normal, no abnormalities detected."	85	vaccination	2017-03-08 15:17:02	cat			true neg	true neg	Not Recorded.	13	BCS Not Recorded
57	. vacc. o no concerns. been much better since had all teeth out. bcs4/9. ears n. hr 160. coat good. ch chip	107	vaccination	2018-09-21 15:11:20	cat			true neg	true neg	BCS: 4/9.	9	4/9
58	CS recheck left ear haematoma. improvements, almost gone, sligly pinna stenotic and where hematomoa was, to to win off steroids now and report if worried. cliped nails in consult room.	184	other_healthy	2019-08-29 11:09:27	dog			true neg	true neg	Not Recorded.	13	BCS Not Recorded
59	"annaul health check. NA|D, dog very well. Has had episodes of GI probs after vaccination over past few years, off food, eating grasss, D+ with some blood, lasting 2-3 days. Trial promax as doesnt think i\d would help."	219	vaccination	2016-06-07 17:17:05	dog			true neg	true neg	Not Recorded.	13	BCS Not Recorded
60	"Mouth healing fine, suturess till in place, advise will dissolve. No need to revisit. Owner likely to spay after next season."	127	post_op	2018-01-29 09:37:45	dog			true neg	true neg	Not Recorded.	13	BCS Not Recorded
61	second vaccination (DHP+KC). DUDE BAR physical exam unremarkable. Nobivac DHP/solvet. Nobivac KC/diluent. Next appointment in 2 weeks. second L4 + weight check + repeat flea treatment	183	other_healthy	2019-03-21 14:44:44	dog			true neg	true neg	BCS Not Recorded.	17	BCS Not Recorded
62	vaccination. O reports ageing gracefully. now 100% deaf so firework/noise phobia no longer an issue. no change in thirst or appetite. O reports getting less tolerant of change and dogs, will bolt and run if gets fretful. O does not manage to do daily tooth brushign as the dog HATES it. Ce=wt steady. HR=PR=118 no murmur pulse matched, colour pink crt1s. ab palp NAD.skin mass on neck->alopecic, dan…	616	vaccination	2019-01-15 17:53:14	dog			true neg	true neg	Not Recorded.	13	BCS Not Recorded
63	"clipped some knots off abdomen and groomed."	45	other_healthy	2017-05-12 09:44:43	cat			true neg	true neg	Not Recorded	12	BCS Not Recorded
64	"OE left ear, o has been cleaning with sancerrum. R ear nothing abnormal detected, L ear v inflammed slightly waxy. Rest of check ok- mild plaque- v wriggly boy therefore advise canaural for 10 days and if no better then will have to swab even though will be challenging, then in kennels so osurnia would be the best option as o back after a week. Discussed tick protection, vaccs and lungworm preve…	466	pruritus	2016-07-12 09:34:31	dog			true neg	true neg	BCS Not Recorded.	17	BCS Not Recorded
65	"Lump. O reports lump between shoulders, approx 3cm x 3cm in size, fairly fiorm, but freely moveable. Has been developing since went home from hosp 4 weeks ago. She is brighter in herself, and eating well. No more V or D. Lump is in place for a injection reaction. Adv can try a/b, or FNA but O relcutant for more tests/meds currently. Adv monitor over next 1-2 weeks. If no change in size, would re…	478	tumour	2016-10-11 15:17:41	dog			true neg	true neg	Not Recorded.	13	BCS Not Recorded
66	"weight = 9.3KG RH Lameness. RH lamenss seen for this in July 2015, owner reports that over the passed month RH limb and been &apos;bad&apos; lame and painful; on RH limb. OA reported on x rays done july 2015. on exam stifle is painful, and joint thickened. delayed proprioception in RH limb. suspect CCL rupture, started nsaids and rest."	339	trauma	2016-01-25 16:39:42	unknown			true neg	true neg	Not Recorded.	13	BCS Not Recorded
67	"Lame RIGHT HIND + has been licking foot a lot. O initially thought the problem was RIGHT HIND dew claw but on examination it become apparent that <<name>> has an injury to the main foot pad - scuffed area with a small punture whole caudally, flushed with saline no fb visible. adv treatment with antibiotics, still has rimadyl at home, bathe Twice Daily in salty water and avoid walks for ~ 1wk , p…	561	trauma	2017-08-02 14:53:24	dog			true neg	true neg	Not Recorded.	13	BCS Not Recorded
68	"owner bred and keeping this pup, Health check all normal and happy pup. Gave first vaccination and chipped. Owner said she does her own worming/fleaing"	153	vaccination	2016-09-21 12:25:36	dog			true neg	true neg	Not Recorded.	13	BCS Not Recorded
69	"vomitting again a few times , another cat has done this as well, advise re diet etc again but ?infectious cause still."	120	gastroenteric	2016-04-22 09:57:03	cat			true neg	true neg	Not Recorded.	13	BCS Not Recorded
70	"Otitis R ear. Stenotic hairy canal. Clean with surosolve."	59	other_unwell	2014-08-14 17:56:54	dog			true neg	true neg	Not Recorded.	13	BCS Not Recorded
71	"History managed ears drops and no issues. Clinical both ears clean and open stop medicated drops but continue with ear cleaning and keeping hair down. Disc dental provide quote O will think about ****IF BOOKED IN THIS IS A MAJOR EXTRACTION DENTAL AND MUST BE THE ONLY DENTAL BOOKED IN ON THE DAY AND CARE WITH NUMBER OF PROCEDURES BOOKED IN UNLESS 2 VETS OPERATING ON DAY.*****"	379	other_healthy	2018-05-18 10:20:51	unknown			true neg	true neg	Not Recorded.	13	BCS Not Recorded
72	"Ears much improved. On otoscopic exam not very inflammed, not much wax. Still head shaking a little. O to use surolan for another week. O to clean ears weekly, has cleaner at home."	183	other_unwell	2016-02-15 10:14:08	dog			true neg	true neg	Not Recorded.	13	BCS Not Recorded
73	"Primary Vx - DHP (no L4 given today). Biop x 4-5 days. Acquired from private breeder nr <<identifier>>. Lovely girl. Possibly some small white worms noted in faeces? But no vomiting and normal motions. Diet is Harringtons and owner is quite happy with that. BARH. EENT - Slightly off from perfect scissor bite but may correct ok with further jaw development. OU open and comf. AU clean. H/L - HR 17…	840	vaccination	2017-05-10 11:17:54	dog			true neg	true neg	Not Recorded.	13	BCS Not Recorded
74	"Doing very well since surgery. Eating normally, no v/d. Nad on PE but significant weight loss in last 3 months (0.5kg). OR she is eating as usually and didnt show any GI problems. Advised to monitor weight and repeat flea/worming treatment."	243	vaccination	2016-02-18 09:02:24	dog			true neg	true neg	Not Recorded.	13	BCS Not Recorded
75	""	2	vaccination	2015-08-12 10:31:52	dog			true neg	true neg	Not Recorded	12	BCS Not Recorded
76	Lesion not resolved but appears as granulaing mass. O still keen to diagnose as not settling. Admit tomorrow for GA + biopsy + hisotpath	136	post_op	2018-10-16 15:09:37	unknown			true neg	true neg	Not Recorded	12	BCS Not Recorded
77	"39.75kg medication check - BP consistantly high as patient not settling - unrepresentative. prev been steady around 200, retinal exam all ok. leave meds as current and recheck BP 6 months. bleeding epitheliomata dorsal skull x2, lipoma L side chest wall and R side ventral sub lumbar -estimate for excision epitheliomata only."	328	other_unwell	2018-02-01 15:37:29	unknown			true neg	true neg	Not Recorded.	13	BCS Not Recorded
78	"HGE. Vomiting froth in the morning last 3 days. Appetite poor today. Bloody faeces just now. Windy noise with bloody D+ today. OK in self throughout. Adv variant on her usual gastroenteritis. No borborygmi this time. Abdo empty but not squelchy. T 39.1 with old blood on thermometer. treat as HGE, administer 1st dose MNZ. GI diet little &amp; often."	352	gastroenteric	2016-10-18 17:57:37	dog			true neg	true neg	BCS not recorded.	17	BCS Not Recorded
79	"O concerned about 2 small lumps on sternum. O not sure how long lumps have been present for, buster otherwise well in self. 2 lumps on sternum, both relatively firm and mobile. Smaller lump approx 5mm, larger approx 2cm, v close to each other. O keen for diagnosis so fna samples taken of both"	295	tumour	2018-06-04 09:58:52	dog			true neg	true neg	Not Recorded.	13	BCS Not Recorded
80	"O says she heard <<identifier>> cry out earlier and then seemed to lose balance in all her legs. Recovered almost immediatley and has been fine since, O just wants her looking over. Says this is the second occasion this has happened. In all other aspects fine, DUDE normal. Walked into consult room with no sign of lameness. BAR, mucous membranes pink and moist. CRT< 2 secs. Eyes/ears/LN fine. HR …	749	other_healthy	2017-06-03 15:31:24	dog			true neg	true neg	Not recorded.	13	BCS Not Recorded
81	"V+. OR V+ since early hours, occured 3-5 times. Showed photo - very yellow and reasonably thick consistency. Bright in self except sleeping a bit more than usual. Appetite fine. Not prone to scavenging. CE: chest ausc NAD, HR/RR wnl, abdo palp comfy and NAD, PLNs wnl, CRT &lt;2s, mucus membranes p+m, T 39.5. Advised treat as tummy upset, cerenia and ranitidine today. Recheck Saturday but sooner …	462	gastroenteric	2017-01-26 18:39:20	dog			true neg	true neg	Not Recorded.	13	BCS Not Recorded
82	"lame lf intermittent ?1 m , 4/10 lame in cons room , worse after excercising hard v stiff the next day, quite stoic dog diff to find area of pain but seemed v tense on full elbow flexion and extension , no obv joint swelling , plan 7d strictrest and metacam then gradually intoduce excecise over 2 weeks , see again if recurrs ? xray lameness work up"	352	trauma	2014-05-19 17:35:57	dog			true neg	true neg	4/10	4	4/10
83	"Skin very much improved, but still some crusting down backs of legs near tail. Both ears look great though. O says not scratchgin etc. So extend abx and continue preds, contineu shampoo. recheck two weeks. Consider whether want to investigate re allergic skin disease, trial atopica, apoquel, start yumega itchy dog etc. May depend on whether insured. discuss further at next check. Next appointmen…	414	pruritus	2016-11-03 17:16:58	dog			true neg	true neg	Not Recorded.	13	BCS Not Recorded
84	"Vaccine. BAR, normal defecating, urinating, drinking, eating, no V+/D+. Ears fine currently - owner using ear cleaner once weekly + plucks hairs regularly. Both ears clean today, non-erythematous. On exam, mucous membranes p+m, CRT<2, getting start of plaque build up over canines but rest of teeth clean, ausc clear, Hr+ RR WNL, abdo palp relaxed and comfy. pln WNL. Disc tooth brushing with owner…	443	vaccination	2017-08-15 15:19:54	dog			true neg	true neg	Not Recorded.	13	BCS Not Recorded
85	IOP right eye 10 left eye 6mmHg. doing fairly well though owner reports at times buries face as <<identifier>> nto wanting drops. unsure if drops doing anythign though reports if there's cloudiness int <<name>> eye this cleasr following application. otherwsie is ok0 did vomit this <<location>> but has since eaten and seems ok, no pupd, still giving meloxicam SID every day. right eye squint and mi…	1429	other_unwell	2018-12-06 14:57:34	dog			true neg	true neg	Not Recorded.	13	BCS Not Recorded
86	Dark coloured urine. OR last week was lethargic and off food, but recoved the day after after getting repeat meloxaid. Since then no concerns except passed dark coloured urine today. O unsure if first time as usually goes in grass, happened to urinate on stone today. O has not noticed any other urine changes, no flecks of blood or straining, normal frequency and amounts. Normal drinking. Appetite…	1075	other_unwell	2018-10-09 13:05:21	dog			true neg	true neg	BCS: Not Recorded, but no concerns related to the animal's weight were mentioned. The animal passed dark coloured urine, which could indicate a potential problem. The veterinarian advised the owner to monitor the animal's condition and collect a urine sample for analysis. No tag was added since BCS is not recorded and there is no mention of the animal being overweight.	371	BCS Not recorded
87	recheck post stitch up. was sick on meloxaid, changed to pardale and has been ok since. defecating, urinating, drinking, eating OK no vomit/diarrhoea. very hype in consult. examined wound, central part of wound has opened up, very small area, both other sides of wound are healing well. some vcrusty scabs around and in wound - cleaned. discussed with o' very small area affected, and rest of wound …	633	post_op	2018-12-31 15:04:02	dog			true neg	true neg	Not Recorded.	13	BCS Not Recorded
88	"Recovered from previous bout of v+/d+, but recurrence within last few days, o says thinks she is worse this time. Inappetant but fussy with food normally. Bar, mms pink &amp; moist, thoracic ausc nad &amp; comfortable on abdo palp. Temp 38.2. Susp recurrence of gastroenteritis - adv admit for bloods/ivft but o declined due to cost. Start symptomatic tx but recheck ini. If recurs again consider c…	422	gastroenteric	2016-08-17 16:21:50	dog			true neg	true neg	BCS Not Recorded.	17	BCS Not Recorded
89	Second vaccination Tricat/Felv. OR no concerns. Everything is fine, nothing abnormal detected.Discussed about neutering. Next appointment in 1 month for ww and possible book appointment for spay.	197	vaccination	2019-08-14 15:47:20	cat			true neg	true neg	Not Recorded.	13	BCS Not Recorded
90	"DUDE. Nad on Ce. Booster. Difficult to examine mouth but only few teeth remaining and eating well."	100	vaccination	2016-08-05 15:32:38	dog			true neg	true neg	Not recorded.	13	BCS Not Recorded
91	"Vax. Ce all ok but overweight, owner says loses weight in the summer when goes out more. No concerns from o"	109	vaccination	2016-02-02 15:06:20	cat			true neg	true neg	BCS overweight.	15	BCS: Not recorded	overweight
92	<<name>> Recheck right fore. Is mostly sound on the Rfore but occasionally will lift paw up. NAD shoulder, elbow, carpus. Able to fully manipulate these through a full ROM without pain. Right foot much more sensitive than left. Thoroughly checked all toes, pads, webbing but no lesion found. No FB visible, no crepitus or displacement. No longer licking at foot. Cannot see prev skin lesion. Suspect…	559	trauma	2018-10-11 15:30:05	dog			true neg	true neg	Not recorded.	13	BCS Not Recorded
93	Lump on flank. H: Last week noticed lump R flank, <<identifier>> does not seem bothered thus far and it does not seem to have changed much. O recently brought dog home and noticed some fleas on him. Is currently treated on endectrid (applied about a week ago) and O has just started treating the house as well - vacuum, steam cleaning, sprays, etc). O mentioned MDR1 gene carrier status. <<identifie…	1362	tumour	2019-09-12 15:13:34	unknown			true neg	true neg	BCS: Not Recorded.	18	BCS Not Recorded
94	"Check - doing well. Adv continue Syn few more days. Still got D+."	67	other_unwell	2016-03-31 14:56:56	cat			true neg	true neg	Not Recorded.	13	BCS Not Recorded
95	"O thinks she is not better. she has had intermittent shallow breathing and once when excited actually collapsed. at that time her gums were pale but recovered shortly after. she is eating well chicken and rice now. but alwasy fussy so not odd that she is not eating her biscuits. shaking for a while, tremors. O did not fed her this morning in case we needed to do smthing. yesterday 5pm had 10 mgs…	1233	other_unwell	2018-08-20 09:20:53	dog			true neg	true neg	Not Recorded.	13	BCS Not Recorded
96	Wednesday bit of a limp. Last couple of days trouble bearing weight on RF. Slightly swollen. <<name>> is an outdoor cat, O doesn't know if he got into a fight / trauma but is possible. He does tend to shout at other cats rather than interact with them. Is really clumbsy. Still eating and drinking okay, no V or D. Exam: heart/resp/abdo OK, no abnormalities apart from pyrexic (39,2). Polydactylic a…	656	trauma	2018-10-19 12:21:24	cat			true neg	true neg	Not Recorded.	13	BCS Not Recorded
97	"Doing ok but not managing walks very well. Eating ok. Scuffs a lot O using boots to protect skin. Exam reveals quite arthritic stifles, and elbows. However reducer propioception present in both Hls. Discussed qof l which sounds imparied at the moment. I suggested paracetamol 200mg BID or 400mg BID to see if this will help with any arthritic pain. Cna have gastroprotectants if causes V."	393	other_unwell	2016-08-01 17:07:26	dog			true neg	true neg	Not Recorded.	13	BCS Not Recorded
98	"eags++ impacted in left. mild dermatitis dorsum."	50	pruritus	2017-06-19 10:18:19	dog			true neg	true neg	Not Recorded.	13	BCS Not Recorded
99	"HPC check - Eating, drinking, urinating and faeces normal, bright, alert and responsive and nothing abnormal detected. however, moderate gingivitis and much tartar accumulation. to examine RUC closely under GA, as may have to be extracted? upper molar teeth also some question mark"	283	other_healthy	2017-10-11 17:41:07	dog			true neg	true neg	Not Recorded.	13	BCS Not Recorded
100	"<<identifier>>- O noticed lump on the R ear, 1st noticed last wk, did burst/bleed adn got alittle bigger since then. on PE red raisd lesion on the R ear tip, approx 5mm in diameter, advise surgical removal if gets any bigger, could also remove lump on R dorsal fore leg at the same time."	289	vaccination	2016-12-19 10:56:25	unknown			true neg	true neg	Not Recorded.	13	BCS Not Recorded
101	"Lump on front r leg, mobile, could be just a fatty lump or a lymphonode reaction. Keep under obs and fna if getting bigger. Discussed diet/omega fatty acids and joint supplements regarding her past joint/cruciate problems. Discussed elbow calluse and how to keep it germ free. O has at home hibi scrub and clx gel. Can use them, even a <<name>> elbow protector until visit with the vet if it gets m…	413	other_healthy	2018-07-06 16:25:51	dog			true neg	true neg	Not Recorded.	13	BCS Not Recorded
102	"Open wound on point of R hock - ?burst cyst/abscess - flaccid sac around. Not licking. O bathing. Adv abx initially then possible use filtabac? Also leaking urine when asleep. Start propalin. Meib adenoma R eye bigger, eye gunky but not rubbing at it etc. Sx not an option."	275	trauma	2015-10-05 11:21:33	dog			true neg	true neg	Not Recorded.	13	BCS Not Recorded
103	"2nd L4 A082A02. OR no concerns. c/e: bright, alert and responsive, ausc NAD."	78	vaccination	2018-01-31 10:38:25	dog			true neg	true neg	Not Recorded.	13	BCS Not Recorded
104	"3rd vaccination. all fine"	27	vaccination	2016-12-20 14:14:29	dog			true neg	true neg	Not Recorded.	13	BCS Not Recorded
105	"H: No concerns at home. Last week had a day of v+ but has been good since. EDDU all normally. E: EENT fine palpable LN all normal heart lungs fine abdomen NAD T38.8. A: Fit for vacc. p: Vaccinated repeat in 1yr"	212	vaccination	2015-12-12 10:10:47	cat			true neg	true neg	Not Recorded.	13	BCS Not Recorded
106	<<name>> diarrhoea / check eye. OR has had soft feces for last few weeks, trying chick/rice but only improves temporarily. Is UTD flea/worming. Appetite as normal. Drinking ok. V+ once last week, bile. Also noticed small lump on LHS neck and also noticed discharge from R eye. BAR, tried to snap when looking at lump on shoulder (is head shy, O thinks is grumpier lately) - is pigmented and ~2-3mm d…	979	other_unwell	2019-07-23 17:25:38	dog			true neg	true neg	Body Condition Score (BCS): Not Recorded. The animal has been experiencing soft feces for the last few weeks, and is currently being treated with chicken and rice. The BCS is not mentioned in the text. As per observation of the animal, BCS is overweight as it falls under the 6/9 scale or 3.5/5 scale as mentioned in the problem statement. A small lump on LHS neck and discharge from R eye have also…	413	BCS Not recorded
107	"Anal glands. O reports <<identifier>> Scooting again, OK in self - BAR, DUDE no D+/V+. O very specifc regarding wormer and flea treatment as has had reactino in pat but had flea treatment week ago and week off having wormer. PE. BAR, HR + RR WNL + NAD on ausucltation of either. unable to examine mouth as muzzled. Abdo aplp limted as very tense. EAG both medium fill normal cnotent. Disucssed worm…	507	other_healthy	2017-06-26 10:18:22	dog			true neg	true neg	Not Recorded.	13	BCS Not Recorded
108	"post entropian surgery. looks great, no swelling and eye comfortable."	71	post_op	2017-11-11 09:28:46	dog			true neg	true neg	Not Recorded.	13	BCS Not Recorded
109	History: well but still depressed since other dog passed. EDUD all ok, loves her wlks, more in the house. Exam: BAR< mm pink and moist, eyes/ears/teeth clear. No concerns. on chest ausc, abdomen WNL. Diagnosis: well. Plan: l4 vaccination given. Discussed ways to encourage her - more walks, dog walker? friends with dogs etc.	328	vaccination	2019-03-25 17:01:32	dog			true neg	true neg	Not Recorded.	13	BCS Not Recorded
110	"few days lame. thought it was LF but at walk outside 6/10 lame LH with classic GSD droppped hip gait bilaterally. is quite stiff all over, O reports getting slow and stiff after rest, marked reduced ROM in hips est L, bit tense on shoulder extension also, suspect arthritis, advise supps yumove O reports is on some already advise check is glucosamine HCl as gets from same site as theirs. course m…	508	vaccination	2016-05-14 13:13:07	dog	no bcs lame		true neg	false pos	BCS 6/10 overweight	19	6/10
111	"trim hind dew claws."	22	other_healthy	2015-05-11 14:56:17	dog			true neg	true neg	Not Recorded.	13	BCS Not Recorded
112	"HC ok booster."	16	vaccination	2016-01-16 14:30:29	dog			true neg	true neg	Not recorded.	13	BCS Not Recorded
113	BIOP 1 week, settled really well. all ok on exam, discussed feeding. Due flea tx now, wormer & flea at 2nd vax after weight check. Disucssed insurance. Will update chip details*.	178	vaccination	2019-08-27 09:22:25	cat			true neg	true neg	Not Recorded.	13	BCS Not Recorded
114	"Clinical Exam NAD. Vaccine Given and nails clipped."	53	vaccination	2016-06-06 18:11:00	rabbit			true neg	true neg	Not Recorded.	13	BCS Not Recorded
115	"3 problems: 1. eyes crusting and conjucntivitus - no stain uptake, is comng through tear ducts but slowly - advise clean and use maxitrol 1 week and rv ini. 2. pruritis ventral abdomen - still has malaseb - not too many skin changes - doesn&apos;t get on well with oral preds, so advise bathe twice weekly with malaseb, use cortavance spray - from history looks like is seaosnal. 3. pupd - not much…	555	pruritus	2015-09-18 19:00:57	unknown			true neg	true neg	Not Recorded.	13	BCS Not Recorded
116	"was a bit off colour today breathing rate up temperature normal etc ?heart onto heart meds and assess response with viwe to work up next week."	144	post_op	2016-08-27 11:55:05	cat			true neg	true neg	Not Recorded.	13	BCS Not Recorded
117	"Booster RCP. 5.05kg, vaccines and health check , all ok on examination , advise etc."	87	vaccination	2015-12-29 16:27:35	cat			true neg	true neg	BCS Not Recorded.	17	BCS Not Recorded
118	"He's limping for a week on his right leg. TTA surgery eight months ago. In addition, he has little appetite and has had a vomit. He also has a cough sometimes. PE normal: MM pink and wet, no dehydrated, heart rate normal. Heart and lungs sound good. No tracheal reflex. No abdominal pain. TB: 38.7. The leg is not inflamed, has no pain on palpation. Loss of muscle mass compared to the other leg. P…	720	gastroenteric	2018-08-10 11:47:00	dog			true neg	true neg	Not Recorded.	13	BCS Not Recorded
119	"Re-examination. Ear improvements. No more watery discharge, and <<identifier>> more comfortable. Canal still slightly red. Adv to carry on with treatemnt for 6-7 days more. Once finished if still unwell swab/canal inspection under sedation."	242	other_unwell	2016-08-08 09:52:28	dog			true neg	true neg	Not Recorded.	13	BCS Not Recorded
120	"Came in for POC. PE: mucose pink. CRT <2. teeth, ears and eyes ok. Left ear with hair plug, balck wax and some inflammation in <<location>>. Right ear fine. Abdominal palpation normal. Wound looks healed. HR 156, really nervous. Heart sounds ok. T 39.1, shacking. Could be due to ear infection (otherwise perfect at home). Next time repeat consult. If changes behaviour or temeprature increases to …	531	post_op	2018-03-19 11:20:24	dog			true neg	true neg	Not Recorded.	13	BCS Not Recorded
121	"Not eaten over last 2 and going downhill. Os have decided on euthanasia. Indv cremation, Os away next week so pls ask valley to call the week after on mobile ending 029."	171	other_unwell	2017-09-22 14:37:38	cat			true neg	true neg	Not Recorded.	13	BCS Not Recorded
122	Mated 1st March. was a planned pregnancy but following this developed sigbns of a UTI and post-mating infection., That seem sot have resolved. U/S scan today shows what looks like a conceptus - fluid and hyperechoic central area within the uterus but located very close to the bladder. cant scan a heart beat. Query if a viable conceptus. Only one scanned. Asked to bring back in 2 weeks time to che…	517	other_healthy	2019-03-25 16:01:05	dog			true neg	true neg	Not recorded.	13	BCS Not Recorded
123	""	2	vaccination	2015-03-09 10:18:54	dog			true neg	true neg	Not Recorded	12	BCS Not Recorded
124	"Next appointment in 5 days. re-examine. drinking urinating defaecating eating Bright alert and responsive. no vomiting or diarrhoea. no faeces passed. likes the gastrointestinal food. very bright. MM pink moist. Hr100 Rr20 T38.7. no abnormality detected per abdomen. to go home cont abs and keep on rcw gastrointestinal food. check again 5 days or sooner if concerned"	371	post_op	2015-04-18 15:08:30	dog			true neg	true neg	Not Recorded.	13	BCS Not Recorded
125	Small lump on the left cheek, skin tag on the right elbow and small lump on the right hind leg. RH - swelling around the lump. Poss MCT? Too small for FNA. Discussed the surgery. Limping on the left front leg. O happy to try meloxaid. If better-> next medial check in 6 months. BCS 6/9. Nice teeth. Thoracic auscultation unremarkable. Soft, non-painful abdomen. Otherwise NAD	377	post_op	2019-09-24 10:10:52	dog	BCS 6/9	BCS 6/9	true pos	true pos	BCS 6/9. BCS overweight.	24	6/9	bcs overweight
126	"Removed sutures - all fine."	29	vaccination	2017-01-03 16:16:11	unknown			true neg	true neg	Not Recorded.	13	BCS Not Recorded
127	BIOP for a month. No vomiting/diarrohea coughing or sneezing. clinical exam nothing abnormal detected. offered HPC - declined at the moment. Next appointment in 4 weeks.	170	vaccination	2019-10-05 15:36:45	unknown			true neg	true neg	Not Recorded.	13	BCS Not Recorded
128	"23.35kg aural haematoma occurred 3d ago R ear discuss tx. course planned estimate provided. <<name>> suggests will go on it's own........adv yes but left with cauliflower ear. .. not chipped. estimate provided. adv 60-70% success frst time, no FB seen but wriggly dog. Next appointment in 2 days. drain aural haematoma - starved"	330	trauma	2018-06-27 09:15:58	dog			true neg	true neg	Not Recorded.	13	BCS Not Recorded
129	"vac l4 in 4 weeks = 18/5/16. well in self, possible heart murmur? can&apos;t hear heart properly, only 2nd beat. tar/gin stage 1, bcs 3/5. OA mainly left leg and back touching very sensitive."	193	vaccination	2016-04-20 15:09:50	dog			true neg	true neg	BCS 3/5.	8	3/5
130	". 6 month repeat check up on eye. owner reports still very gunky and optimune not lasting a month and doesn't seem to be helping anymore. Lots of mucus but no ulcers on staining. Switch to cyclosporin drops, if not improving then can have repeat prescription for another 6 months of optimune. Discussed daily bathing and using viscotears to lubricate eye as well."	366	other_healthy	2018-08-17 15:31:02	dog			true neg	true neg	Not Recorded.	13	BCS Not Recorded
131	<<name>>. Exam - Now bloody type vulval discharge. No improvment. Discussed work up starting with bact cult/sens. If NAD may need to consider blood profile and possibly diagnstics such as x-rays/ultrasound. Owner will contact breeders also as came with this problem	265	other_unwell	2019-06-18 18:50:52	dog			true neg	true neg	Not recorded.	13	BCS Not Recorded
132	"vac. ghc all ok."	18	vaccination	2015-11-19 10:45:48	cat			true neg	true neg	Not Recorded.	13	BCS Not Recorded
133	Booster - given: restart DHP+L4+KC. Hx:EDDU ok, BAR. no concerns. will restart vaccination as overdue since July. Exam:nervus, BAR. mm:p+m. skin tent within normal limits. chest ausc: clear HR:118 lung fields- panting++. abdomen:nad. skin/coat nad. few matts ventral abdomen- advise regular brushing. BCS:3/5-weight stable. Teeth:muzzled for owner prefernce- not able to asses mouth. Mobility:good. …	518	vaccination	2019-09-20 09:35:55	dog			true neg	true neg	BCS:3/5-weight stable.	22	3/5
134	"O rep will only eat on RHS of mouth. is using denta stix and plaque off at home and brusihing teeth when possible. on exam tartar on teeth, esp upper L arcade++. advise GA dental tx to remove and check teeth. O to consider. -."	229	other_unwell	2014-07-22 14:22:35	dog			true neg	true neg	Not Recorded.	13	BCS Not Recorded
135	qar. bit dull and off food this morning. reluctant to walk. fine up until yesterday- no concerns. on exam, mm pink. hr=100. abdo generally tense although no painful focus found. t=38.5. anal glands ok- normal discharge. ln's ok. no joint pain. walking sl stilted. advise bland palatable diet- chicken ideal and rest this weekend. gave pain relief. rec resee mon if not vmi, for bloods, urine sample.	399	other_unwell	2019-02-16 10:11:39	unknown			true neg	true neg	Not Recorded.	13	BCS Not Recorded
136	recheck from yesterday. temperature increased from yesterday now 40.6oC, better in himself, more active but still not his normal self, more clingy than normal at home. exam NAD, no pain, moving all joints normally. no pin on palpation of spine. OR she had to lift him into the car today as he wouldnt jump in on his own. advise trial steroids over w/e- rv if concerned but otherwise rv monday. if do…	453	vaccination	2019-03-15 09:42:51	dog			true neg	true neg	Not Recorded.	13	BCS Not Recorded
137	claw on digit $ Rf foot was growing into pad. advise clip claws every 2 months	79	trauma	2019-07-17 18:52:41	cat			true neg	true neg	Not Recorded.	13	BCS Not Recorded
138	Lame LF O reports since yesterday evening, likes to scratch at stairgate and O thinks got caught in this. On exam non-weight bearing LF, no fractures evident, all feels stable, but advise can't rule this out. Painful when shoulder extended. Discuss xrays today vs nsaids, O would prefer to try nsaids first. On exam +++ tartar recommend dental, also ++ weight gain discuss this.	378	trauma	2018-11-16 10:31:28	dog			true neg	true neg	Not Recorded. BCS overweight (due to ++ weight gain).	53	BCS: Not recorded	bcs overweight
139	IOP R eye 15mmHg, L 69mmHg. L eye, corneal opacity(oedema), local eryth. Owner Reports has only been like that a few days, mostly +/- N. Adv options, try to remove lens & hope sight is OK & no opthalmitis occurs, or enucleation. Adv needs 2 guesstimates, one for GA/US eye/remove lens and one for GA enucleation	311	other_unwell	2018-09-25 17:49:23	dog			true neg	true neg	Not Recorded.	13	BCS Not Recorded
140	"Check eye. BAR DUDE no v or d. Fluoro POSITIVE ulcer in left eye approx 1cm diameter faint stain, blepherospasm and epiphora. PE nothing abnormal detected apart from gained lots of weight. Discussed weight issue, advise light diet feed to 10kg. when has lost weight can use as maintenance as gets very hungry, also using carrots as treats isntead of biscuits. Next appointment in 1 week."	390	other_unwell	2016-10-28 16:13:21	dog	no bcs		true neg	false pos	BCS 6/9 BCS overweight	22	6/9	bcs overweight
141	Health check and 2nd vaccs DHP+L2 as first done at breeders. OR EDDU and no concerns. CE NAD. Due w/f and then monthly etc. No hernias and both testicles palpated in scrotum. Healthy puppy.	189	other_healthy	2019-01-22 10:18:37	dog			true neg	true neg	Not Recorded.	13	BCS Not Recorded
142	"has had v+ a couple of times since been knawing on a marrow bone, normally doesnt get anything like this. started 1 week ago, been on and off vomiting since then. exam- BAR, hydratiion good. cvs NAD. abdo NAD. T 37.2. plan- treatment for gastroenteritis, rex 1 week or sooner if concerens."	291	other_healthy	2017-01-16 14:18:56	unknown			true neg	true neg	Not Recorded.	13	BCS Not Recorded
143	"Early KCS suspected. OR eyes did calm down last time after drops. Occasionally since eye seems glazed with a milky film, occasionally weeping and seems to be getting worse. L eye looks pretty normal but some dots in the tear film over cornea. R eye mild scleral hyperaemia, mild chemosis, wet and crusted around eyelids. STT over 60sec. R 19mm. L 15mm. Advised suspect early KCS. Suspect concurrent…	766	other_unwell	2017-09-02 10:55:13	dog			true neg	true neg	Not Recorded.	13	BCS Not Recorded
144	"presented for lump on back, on exam dog bright, alert and responsive, lump on mid back had burst, looks very much like sebacious cyst type structure, although cannot rule out other issues, discussed may settle down, if continues to cause issue will require surgical removal. discussed that antibiotics would not result in improvement"	335	tumour	2018-06-08 13:40:52	dog			true neg	true neg	Not Recorded.	13	BCS Not Recorded
145	"BAR PER NAD. Foot has healed really well. No need to re-bandage today. Vaccinated with DHP. L4 and KC."	105	other_healthy	2016-01-29 09:36:54	unknown			true neg	true neg	Not Recorded.	13	BCS Not Recorded
146	. Looks well. some weight loss. BCS 4/9. wont eat renal food. Ok for vaccination. all within normal limits. BP done average 145. 140-155 mmHg. Plan recheck in 3 months maintain current dose 1/2 ampdip 1.25 OD. Next appointment in 3 months. BP	245	kidney_disease	2019-02-11 11:33:30	cat			true neg	true neg	BCS 4/9.	8	4/9
147	"Hx: started pruritic 10 days ago, started on Fl&apos;s and progressed to sides. Did occur last year, but not as bad. Hair loss over fore arms, and small sebhoereic patch on nares. Also still lippomas. PlSKin scrape NAD. Plan teart skin initailly then remove lipomas and once healed if skin not under control then ?apoquel. Nb history of possible demodex at 18 months old."	373	post_op	2016-06-06 18:15:25	dog			true neg	true neg	Not Recorded.	13	BCS Not Recorded
148	"maldorous left ear. brown diachrgee. cleaned and sorunia applied. review one week. Next appointment in 1 week."	112	other_healthy	2018-02-27 16:45:32	dog			true neg	true neg	Not Recorded.	13	BCS Not Recorded
149	"Recheck. O reports bright, fiestier now. No v+/d+. Eating well but every few days picks at food still. BAR, mucous membranes pink, HR 180, RR 20, some increased effort but stressed. NAD lungs. NAD abdo. Repeated convenia today. Discussed recheck if not 100% in the next weke or so otherwise happy to monitor at home"	320	other_healthy	2018-08-31 08:44:09	cat			true neg	true neg	Not Recorded.	13	BCS Not Recorded
150	<<name>>. Sneezing on and off for a while but recently thicker discharge and occ some blood. Left eye also looks a bit infected. Slightly lethargic. DDUE ok. Trial and metacam and covenia, warned of polyp. recheck 7-10 days.	224	respiratory	2019-07-13 15:02:47	cat			true neg	true neg	Not Recorded.	13	BCS Not Recorded
151	"26.2kg B12 no 5. wt gain, formed stools doing well. last inj next week. owner moving gradually over to<<location>>. will take further month. to do. Next appointment in 1 week. last B12"	186	other_healthy	2016-03-31 18:54:41	dog			true neg	true neg	Not Recorded.	13	BCS Not Recorded
152	"deep pyoderma L elbow region and L hip. licking a lot, thickened skin, some cracks appearing (furunculosis). on pred already. needs ab for this, prev responded well to oxycare. checked ags, minimal discharge"	209	other_unwell	2016-04-14 14:22:49	dog			true neg	true neg	Not Recorded.	13	BCS Not Recorded
153	""	2	other_healthy	2018-02-02 13:45:33	dog			true neg	true neg	Not Recorded	12	BCS Not Recorded
154	Bloods (haematology). O reports doing well at home. Eating fine, no v/d. He has gained some weight. Happy at home. Left eye better, no isathal. Exam: mm pink a bit pale, crt<2, heart fine no murmur HR 100, lungs clear, abdomen a bit distended (as before), T 38. Left eye: some mucous tearing, rest eye ok, no conjunctivitis. Today haematology to monitor myelosuppression (chemistry done 2 weeks ago,…	545	other_healthy	2019-09-26 10:26:26	unknown			true neg	true neg	Not recorded. BCS overweight.	29	BCS: Not recorded	bcs overweight
155	"off food for about a 2 week owner thinks may have found another lump. owner notcies ear infectio 5-6 weeks ago seems sensitive and holding head down. no had head down on right 1-2 weeks after went off food owner presumed buiscuits so changed to wet. only eats now when hand fed. will eat treats marked. owner has found another growth on chest no vomiting/diarrohea. still his usual self other than …	949	other_unwell	2017-02-14 17:49:52	dog			true neg	true neg	BCS not recorded.	17	BCS Not Recorded
156	"presented with pruritus marked. Ags marked but not infected , impacted though. 2ry pyoderma. not eating dog food , <<name>>. advise ok cooking but always fresh max 20% meat rest rice or pasta and no salt. disp course of treat. advise owner to ring and update in 7-10 days. if owner then extend the course of oclacitinib to 1 months <<identifier>>."	356	pruritus	2016-10-06 17:32:25	dog			true neg	true neg	Not Recorded.	13	BCS Not Recorded
157	"Pedal pruritus both forefeet R&gt;LHS, Plantar surfac eis erythematous, and a bit malodourous, ? malssezia overgrowth. Next appointment in 1 week."	149		2014-04-07 16:51:36	dog			true neg	true neg	Not Recorded.	13	BCS Not Recorded
158	"halitosis improved but still some malodour. Still some sneeze, but has imrpoved. Eating ok. ce - mm pink. smln +. lungs clear. t=38. abdo palp nad. mild gingivitis upper molar arcade area and tartar on both upper molars. Next appointment in 1 week. chk up <<name>>/<<name>>"	276	respiratory	2017-05-31 11:16:57	cat			true neg	true neg	Not Recorded.	13	BCS Not Recorded
159	"eating well. not drinking much - usually drinks loads. advise may be ebcause of bc so can take off occ for a drink. aslo having wet food so needs less water. wound on nose has opened again. looks clean adn is granulating so advise leave this to heal by secondary intention now. o happy with this. scrotum swollen and erythematous. surgical wound ok. disp flamazine to apply. rechk 3d. Next appointm…	415	post_op	2017-09-06 09:02:11	dog			true neg	true neg	Not Recorded.	13	BCS Not Recorded
160	sore on foot, quite oozy and wet, left front outer toe, has been lame on it aswell, O bandaged at home because he is licking it aswell, discussed fb could be, will try with ab and hibiscrub and rebandage friday or put shoe over or buster collar and otherwise recheck monday and adviced not to feed in the morning incase we want to keep him in for further inv.	359	other_unwell	2019-03-06 15:20:07	dog			true neg	true neg	Not recorded.	13	BCS Not Recorded
161	AOK examn.	10	vaccination	2019-05-31 16:18:01	dog			true neg	idk	I'm ready, how can I help you today?	36	idu
162	"fine since op, DUDE normal. wound healing fine. still toe touching. advised antibiotics for at least 4 weeks following cands. prescription given for antibiotics. Next appointment in 3 weeks, recheck sooner if any concerns"	223	post_op	2017-06-28 11:52:53	dog			true neg	true neg	Not Recorded.	13	BCS Not Recorded
163	"Nose bleed again today. Only minimal trace of blood in L nostril on exam. Owner reports <<name>> doesnt appear concerned by the bleeding. Did allow owner to apply cold pack to nose. Obvious restriction in air flow in L nostril. Advise trial steroids, have 48 hours without NSAID, then start. Rex in 10 days to see if any affect from steroids, and if so decide on dose to maintain. Next appointment …	412	respiratory	2018-07-19 15:39:46	dog			true neg	true neg	Not Recorded.	13	BCS Not Recorded
164	"eag/stiff. O reports occassional possible stiffness, stilted gait. Not lame. Primarily noticed after exerted/exercise. Tolerated palpation and manipulation of all limbs well. ROM normal. No specific area of crepitis etc noticed. Spinal palp normal, no pain reaction or exaggerated panniculus reflex. Tolerated movement neck in all 4 directions. To monitor. Poss start osteoarthritis degeneration. P…	831	other_healthy	2018-08-25 09:35:25	dog			true neg	true neg	Not Recorded.	13	BCS Not Recorded
165	"Sepsis R side face remove crust free flowing purulent discharge."	66	other_unwell	2017-01-27 09:26:33	cat			true neg	true neg	Not Recorded.	13	BCS Not Recorded
166	checked id chip / rabies vac / issued pet passport. owner moving permanently to <<location>>	93	vaccination	2019-08-10 11:23:20	dog			true neg	true neg	Not Recorded.	13	BCS Not Recorded
167	"O already has half quantex leftover from last time."	53	vaccination	2015-12-04 10:09:49	dog			true neg	true neg	Not Recorded.	13	BCS Not Recorded
168	"l4=a059a01. clin exam=nad, booster given card seen. advise see back at 16 weeks old for parvo vac. 1 retained testicle."	121	post_op	2017-03-03 14:01:39	dog			true neg	true neg	Not Recorded.	13	BCS Not Recorded
169	Lab Request References Generated: Pre-Surgical Panel is 01005641. Haematology (3 Part) is 01005641. Lab Request References Removed: Pre-Surgical Panel is 01005641. Haematology (3 Part) is 01005641. doing v well. bloods to send off to check urea/creat/phos. rec urine sample also. bladder v small today, so o will try to get sample at home. lost prescription- so another one done today. - Prescriptio…	560	other_unwell	2019-02-16 11:29:17	cat			true neg	true neg	Not Recorded.	13	BCS Not Recorded
170	"Booster; lump on R lateral stifle area, O said been there for long time but now is growing more and she wanted to investigate, NAD on rest of exam, will call with results."	173	vaccination	2016-05-17 16:24:35	dog			true neg	true neg	Not Recorded.	13	BCS Not Recorded
171	"EDDU normal, v/d- now had upset tummy 2 weeks ago but recovered, c/s-. O has no concerns. clinical exam WNL."	110	other_healthy	2018-09-01 10:37:04	dog			true neg	true neg	Not recorded.	13	BCS Not Recorded
172	"owner reports improvement. less ataxic and more settled. does seem happier in consult. proprioception appears ok today. still is visbly wobbly but always has been. as improvement. continue rest and nsaids/ tramadol. review 2 weeks."	234	vaccination	2015-12-23 15:21:37	dog			true neg	true neg	Not Recorded.	13	BCS Not Recorded
173	Flu positive ulceration left eye today, looks like superficial ulcer with flap of tissue, plr and menace normal, re see tues wed or sooner if not settling. O also requests booster.	180	post_op	2019-09-27 18:10:56	cat			true neg	true neg	Not Recorded.	13	BCS Not Recorded
174	"admit."	8	other_healthy	2015-09-17 09:14:12	dog			true neg	true neg	Not Recorded.	13	BCS Not Recorded
175	"All well on physical examination."	35	vaccination	2015-08-27 17:47:19	unknown			true neg	true neg	Not Recorded.	13	BCS Not Recorded
176	"BAR DUDE. Eyes ears teeth fine. HR RR rhythm WNL. NAD on abdo palp. BCS 7/9. Lost 200g but weight pretty static in general. O feels she does a lot of exercise, not a big eater, can&apos;t understand why she is overweight. Discussed importance of calorie restriction. Since dog attack and bite on face OR occ making snappinig/chattering movements with jaw. NAD on exam. OR jumping and flinching on a…	569	vaccination	2017-01-23 10:38:38	dog	BCS 7/9	BCS 7/9	true pos	true pos	BCS 7/9. BCS overweight.	24	7/9	bcs overweight
177	Health check as ventral pigmentation noted. OR is otherwise BAR and EDUF normal. Weight stable. No pruritus acc to O and UTD w/ flea/worm treatment. On exam, rest of skin WNLS but does have pigmentation on the ventral hairless aspect. OR that noted worsening over last few wks, soft to touch, no lignification noted. Ears WNLS and rest of CE unremarkable, unable to examine teeth properly. Adv that …	862	other_healthy	2019-07-29 15:13:57	dog			true neg	true neg	Not Recorded	12	BCS Not Recorded
178	"PE bilateral medial patella luxation, rest nothing abnormal detected. Up to date with vaccines HAD KC VAC 25 aug 15."	118	vaccination	2015-10-09 09:34:14	dog			true neg	true neg	Not Recorded.	13	BCS Not Recorded
179	"History: start weight clinic. Clinical Exam: neck 41.5cm, waist 61cm, chest 71cm. aim for target weight of 24kg. Differential Diagnosis: Plan:start on 230g dry metabolic daily split in to 2 feeds. check in 5 weeks. Is exercising daily around the golf course with owner - continue. Recommendations:"	299	other_healthy	2015-06-30 14:03:40	dog			true neg	true neg	Not Recorded.	13	BCS Not Recorded
180	<<name>> - check over + restart vaccination - tricat + felv. OR hasn't been to vets since 2012 so wants a check over and restart any vaccination necc etc. CE - BAR - lovely boy!. HR 160, mucous membranes pink and moist, capillary refill time <2s. chest ausc nothing abnormal detected. ln within normal limits. eyes, ears, fine. teeth - mild tarttar no gingivitis. abdo palp - comfy, nothing abnormal…	731	vaccination	2018-12-05 09:06:25	cat			true neg	true neg	BCS 4/9. Vaccination tricat + felv booster needed in 4w. Flea treatment dispensed.	82	4/9
181	"OR licking lips a lot more recently , still eating and drinking as normal. Multiple epulids , but have been there for some time , no obv infection / tooth decay , no nasal discharge , does lick when palpating around larynx. advise regarding EUGA /obs. O' elected obs for now and possibly EUGA if no improvement /gets worse"	326	other_unwell	2017-11-06 09:50:27	dog			true neg	true neg	Not Recorded.	13	BCS Not Recorded
182	"1 week ago went out all night. Next 2 days seemed a bit sleepy. Has been noted to be licking lips, exaggerated swallowing. Eating N quantities. Urine &amp; faeces not observed, but o did observe urination today. in consult - BAR, perky. Mmembs NAD, SMLNs NAD, oral cavity NAD. No pharyngeal FB. Pain on palpation around hyoid apparatus. Suspect has eaten mouse/bird &amp; has had a pharyngeal/oesop…	568	other_healthy	2015-11-02 15:44:38	cat			true neg	true neg	Not Recorded.	13	BCS Not Recorded
183	"R front paw, between 3 nd 4 toes licking for about a week. Redness, but no ulcers/lesions.pyoderma detected. All the rest of skin ok. Advised to treat for now as singular episode. Possibly walked into something that create allergy. If NI then can have something stronger. Longer course of steroids/malaseb. If recurrent consider allergy."	339	pruritus	2016-01-13 09:33:22	dog			true neg	true neg	Not Recorded.	13	BCS Not Recorded
184	""	2	other_healthy	2015-12-17 10:16:49	dog			true neg	true neg	Not Recorded	12	BCS Not Recorded
185	"In for vaccination. O has no concerns. Heart and lungs normal on ausc. Normal abdo and LN palpation. Eyes, ears and oral exam normal. DUDE normally. Vaccination given."	169	vaccination	2017-01-31 10:06:56	unknown			true neg	true neg	Not Recorded.	13	BCS Not Recorded
186	"shaking head for a few weeks and scratching ears. chews fett. feet nothing abnormal detected. stenosis of ear canals and smelly, grey discharge. rest of exam wnl. discuss possible underlying allergies. resee in 10 days."	221	other_unwell	2016-09-12 10:08:46	dog			true neg	true neg	Not Recorded.	13	BCS Not Recorded
187	"Booster. Outdoor cat, well in himself no vomiting/diarrohea, eating well. NAD on clinical exam some matts - advised brushing."	127	vaccination	2018-08-07 09:42:20	cat			true neg	true neg	Not Recorded.	13	BCS Not Recorded
188	In for annual booster. GHC NAD, Abdo and chest fine, RR and HR WNL, noheart murmur, T 37.5, mucous membranes pink. Discussed with O diet as overweight and discussed descale and polish as a lot of plaque on teeth	211	vaccination	2018-12-22 09:49:36	dog			true neg	true neg	BCS Not Recorded.	17	BCS Not Recorded
189	"bandage clean and dry - leave in <<location>> for further week. Next appointment in 1 week."	93	post_op	2017-12-08 18:02:43	dog			true neg	true neg	Not Recorded.	13	BCS Not Recorded
190	"wound on the inferior lip / chin. looking crusty but not infected. advised to clean it everyday. Tx: synuclav for 7 days."	123	other_healthy	2017-05-15 10:39:13	dog			true neg	true neg	Not Recorded.	13	BCS Not Recorded
191	"Restart vaccs DHP L4 KC. Doing well, bar dude. Ce nad, o no concerns. Entire male."	85	vaccination	2016-08-23 17:01:01	dog			true neg	true neg	Not Recorded.	13	BCS Not Recorded
192	"kc=a078a01. l4=a059a01. clin exam=nad, booster given, card not seen"	69	post_op	2017-03-17 11:40:46	dog			true neg	true neg	Not Recorded.	13	BCS Not Recorded
193	"DIARRHOEA/CYSTITIS? O reports she's been well in herself until today noticed small mucoid globule with blood in litter tray. Has then seen soft diarrhoea too. She seemed to be squatting and then later saw drops bloody liquid/urine? Not certain if urine. Food down to day but not sure if she's eaten or other cat. C/exam: quiet, alert and responsive, BCS 4/9, slim but wt same as last time checked. …	731	gastroenteric	2018-04-09 16:09:19	cat			true neg	true neg	BCS recorded: 4/9. BCS overweight.	34	4/9	bcs overweight
194	"10/10ths lame left hind, possibly after jumping off the bed, about 10 days ago. Limb intact and went sound after manipulation, but then started holding it up again, after trotting round the consulting room. No focus of pain. ? slight swelling caudal thigh, but no resentment hip flexion or extension. No cranial drawer. Think just strain but plan x-rays one week if not near resolved."	386	trauma	2017-01-16 11:25:01	dog			true neg	true neg	Not Recorded.	13	BCS Not Recorded
195	"Still some swelling in scrotum but O are struggling to keep him calm. Explained that swelling was expected as he seemed to ooze more from blood vessels than normal. O can use a cold compress at home if swelling contines. Not keen on metacam in food so O not sure how much he has been having. Advised to swap to giving it in his mouth instead."	344	post_op	2015-12-21 14:07:00	dog			true neg	true neg	Not Recorded.	13	BCS Not Recorded
196	"OR eye blepharospam and epiphora for 3 weeks now. Bathed with salty water but hasn't got better. On exam marked blepharospasm, corneal oedema in lateral lower quadrant with neovasculisation. Fluorescein +ve but only saw after applying proxymethacaine. IOP L eye 15 R eye 15. Start treatment as below, if no better switch to chloramphenicol."	344	other_unwell	2017-09-08 17:55:17	cat			true neg	true neg	Not Recorded.	13	BCS Not Recorded
197	· Weight -30. · BCS -3/5. · Heart rate and rhythm -OK. · Ears -OK. · Teeth -small quantity of tartar at the canines mostly/ the owner is brushing. · Skin -ok. · Checked Chip -ok. · Eyes -ok. · Abdomen - ok. · Claws - ok. · Other -eating well, no v or d/ Had eaten raisins and hosp about 10 days ago/ The owner declined treatment for w+f. Discuss: Neutering -. HPC - we spoke about and estimate was g…	448	vaccination	2018-11-02 18:51:38	dog			true neg	true neg	BCS 3/5.	8	3/5
198	. Worse since last presentation, swelling gone down to 20% of prev, erythema dec too. However now lots of crusting around entire face, L>R, some on right ear but worse on left. Left hind leg similar, between pads all ok again, and some crusts on point of right hock. Has been rubbing and scratching at face lots now. Left eye swollen, conjunctiva very inflammed, bright red, FS shows large 5 cm ulce…	1492	pruritus	2019-09-13 18:02:43	dog			true neg	true neg	BCS Not Recorded.	17	BCS Not Recorded
199	"Hx - been bringing up bile a few times over the last couple of days. This morning had diarrhoea, small amount of blood in it. No PU/PD, good appetite still - Os been feeding chicken and rice since yesterday. Up to date with wormer. Eats lots of things on the <<identifier>>. Also been scratching a lot at L ear. PE - BAR, Mms pink and moist crt1-2s. No skin tent. HR 80, NAD on thoracic ausc, chest…	767	gastroenteric	2016-09-22 10:00:19	dog			true neg	true neg	Not Recorded.	13	BCS Not Recorded
200	lesion mid dosrum smellingdespite O bathing several times a day so to remove, also eyelid lesion L upper lid to remove at same time	131	other_unwell	2019-03-19 17:29:08	unknown			true neg	true neg	Not Recorded.	13	BCS Not Recorded
201	. struggling with hind legs. on metacam, owner asking re upping dose. advised can add additional meds, or trail alternative nsaid. owner opted to trail alternative. warned need to stop metacam, discussed possible side effects. owner to call with update in 2 weeks	263	other_healthy	2018-10-17 16:29:03	dog			true neg	true neg	Not Recorded.	13	BCS Not Recorded
202	"Owner reports not been eating well for the lastr week, has lost weight and coat appears scruffy, fairly small cat but bones prominent. owner also noticed on monday faeces very loose with some fresh blood in it. since then can't say what faeces is like either not passed or done outside. temperature: 38.2 degrees C. eyes, ears NAD. teeth: right upper molar in front of carnasial can see fresh blood…	1275	other_healthy	2017-02-09 13:05:10	cat			true neg	true neg	BCS not recorded.	17	BCS Not Recorded
203	"OR all the time the season is changing he develops skin allergy, now the skin is sore and itchy, otherwise fine, DUDE ok. PE:mild dermatitis in all the body, especially belly, back and head, on the head the skin is infected, chest NAD, abdomen NAD, rest unremarkable. Given rilexine and steroid. Adv recheck next week if necessary"	332	pruritus	2017-02-02 09:34:32	dog			true neg	true neg	Not Recorded.	13	BCS Not Recorded
204	"4th Anivit injection 250mcg 2mls sc. Clip front claws. Next injection 1 wk."	79	tumour	2016-02-03 10:47:33	dog			true neg	true neg	Not Recorded.	13	BCS Not Recorded
205	""	2	vaccination	2016-01-06 10:29:49	dog			true neg	true neg	Not Recorded	12	BCS Not Recorded
206	Scooting for the last few days. Well otherwise. BAR. Halitosis++. Raised submand, prescapular and popliteal lymph nodes. Very full and painful anal glands - expressed. Perianal erythema. Clipped perineum. Use Sudocrem at home and BC as necessary. Recheck in 2 days. Adv lymph nodes FNA at the time of dental treatment next week. Next appointment in 2 days.	356	other_unwell	2018-10-02 17:08:44	dog			true neg	true neg	Not Recorded.	13	BCS Not Recorded
207	"Still vomiying after (over)eating - quite a <<name>> / hyperactive / manic temperament so is of type to develop gastric erosion / ulceration. Course of omeprazole + control amount of food eaten to prevent over-eating."	219	gastroenteric	2018-07-10 11:01:36	dog			true neg	true neg	Not Recorded.	13	BCS Not Recorded
208	"Muzzled for exam but very well behaved, not agressive at all. OR only last episode and since then seems to be all ok. OR no particular concerns. Cx NAD. Vaccinated L4 between shoulder blades and KC intra nostril given."	220	vaccination	2017-04-11 18:08:45	dog			true neg	true neg	Not Recorded.	13	BCS Not Recorded
209	"Presented today by firend of O who looks after <<identifier>> when O at work. O reports vomiting and diarrhoea - started today. Vomit is mainly bile - some grass - no blood. Diarrhoea normal is colouor but loose - no blood noted. Not eaten today. O also concerned not been drinking today either. Been normal up to today - well in self - eating and drinking normally - urinating/defecating normally.…	1185	other_unwell	2016-08-22 16:41:33	dog			true neg	true neg	Not Recorded.	13	BCS Not Recorded
210	"was lame on RH this pm. Seemed very unhappy. Mild pain response on full extension R hip. Adv rest. Not needing meo at this stage but INI/gte sworse. I am happy to disp some meo."	179	trauma	2014-08-27 17:53:18	unknown			true neg	true neg	Not Recorded.	13	BCS Not Recorded
211	"Eye approx 60% improved. <<identifier>> -ve. Can&apos;t see any issue opther than mild blepharopspasm at times. Switch to maxitrol. rex next week."	148	other_unwell	2016-01-06 16:59:48	dog			true neg	true neg	Not Recorded.	13	BCS Not Recorded
212	recheck and booster (l4). owner reports ears still slightly erythematous but dog comfortable on current dose (5 mg then 2.5 mg) and so on. discussed not ideal but as becomes itchy as soon as dose dropped any further to continue on this dose for next month then look at dropping dose. again discussed allergy invetigation but funds not available. advise must ensure not gaining weight while on higher…	833	other_unwell	2018-10-18 10:12:14	dog			true neg	true neg	Not Recorded.	13	BCS Not Recorded
213	"pre-admission for spay. was going to breed but eye check prior revelaed glucoma so not breeding. phantom december. no behavourial issues but very bouncy <<identifier>>. only one season every year july. exam gained 1kg. normal colour and hydration. small amount of milk in caudal mammary gland. plan repeat course of galastop. discuss prevent licking, even humans, not mothering any toys. re-exam 7-…	412	other_healthy	2017-01-30 09:43:47	dog			true neg	true neg	BCS Not Recorded.	17	BCS Not Recorded
214	"Hx: subdued last 2 days, reluctant to climb stairs and lame LH. Apoquel ran out 10 days ago, much improved re pruritis and worse off apoquel. Seems to cry out a lot. Very short strided in Hl&apos;s, very reactice==vce and painful on hip extension and SI extension. Fl&apos;s Ok. Plan treat for artyhritis in Hl&apos;s and r/v next wekk, will need to tackle skin at some point, would prob recoment x…	541	post_op	2015-11-21 11:27:50	dog			true neg	true neg	Not Recorded.	13	BCS Not Recorded
215	"Ear is hugely improved - still red and some discharge but not painful to touch. Adv continue Tx as planned for another 7 days and only need to RV if concerned"	161	other_unwell	2016-07-16 14:53:14	dog			true neg	true neg	Not Recorded.	13	BCS Not Recorded
216	"Going to kennels just over 2 weeks, owner request re-start vaccs. NAD on exam, mod staining teeth, slim body condition. Given DHP A075D01 lepto A212A02 and KC A057B01. See 2 weeks 2nd lepto. Not microchipped-owner declined."	225	vaccination	2014-06-23 14:58:38	dog			true neg	true neg	BCS: Slim.	10	slim
217	"Vacc DHPPiL4. CE nothing abnormal detected. V sweet boy. O no concerns. See back in 4 weeks for 2nd L4."	105	vaccination	2015-11-13 09:12:24	unknown			true neg	true neg	Not Recorded.	13	BCS Not Recorded
218	"."	3	vaccination	2016-09-22 15:06:49	cat			true neg	idk	I am sorry, I don't understand. Can you please provide more context or clarify your question?	93	idu
219	No concerns. L4 a110A01. <<name>> KC newborn	44	other_healthy	2019-07-18 18:24:00	dog			true neg	true neg	Not Recorded.	13	BCS Not Recorded
220	"dog letherigc, vomited yesterday and loose stooll, Hx of eating things but rads ok, temperature normal, CE WNL. see back if no better monday or before if worsen."	163	gastroenteric	2016-09-10 08:41:50	dog			true neg	true neg	Not Recorded.	13	BCS Not Recorded
221	POC: doing ok post dental. EDUF normal, no vomiting/diarrohea. is still sneezing/coughing occaisonally but better than was. extraction sites healing well. no dc. thoracic ausc NAD. abdo palp NAD. owner to continue with meloxaid a bit longer in case is helping sneezing/coughing. if no improvement then r/v.	306	post_op	2018-10-12 13:16:52	cat			true neg	true neg	Not Recorded.	13	BCS Not Recorded
222	"<<identifier>> lame LH since ast night - can weight bear but tending to pull foot up walking and at rest. does chew feet. foot sore and can see blood, detect odour but <<identifier>> won't tolerate exam so admit to sedate. intravenous canula placed given 0.25ml meditomidine 0.2ml butorphanol -. mild sedation but enough to examine. foot sore - interdigital dermatitis, exudate, odour - no evuidenc…	846	pruritus	2017-11-10 14:27:04	unknown			true neg	true neg	BCS Not Recorded.	17	BCS Not Recorded
223	"Booster ducat and FeLV. O reports no problems except goes missing for days and comes back without collar with dirty patches from cars. EDUD fine, no coughing/sneezing/V+/D+. BAR, MM pink and moist, carnassials awful, need removing, CRT<2, Lns wnls, HR 180, NAD abdo palpation. Vacc LH with ducat and FeLV. Advise book in for dental ASAP +/- castrate"	351	vaccination	2017-02-07 10:07:51	cat			true neg	true neg	Not Recorded	12	BCS Not Recorded
224	animal in with o cwooried anbout tinuy limps on animal <<identifier>>. on exam all l;umps nothing more than inflamed hair follicles or clogged follicles. advised for hinbui wash and cleaning. rv if problem persists	215	other_healthy	2019-08-09 10:00:55	dog			true neg	true neg	Not Recorded.	13	BCS Not Recorded
225	BOOSTER Tricat + Felv. Hasn't had any pred for a while, and the asthma (coughing) is worse. Frequently vomits food shortly after eating (not at other times). Recommend Northlight <<name>> cat feeder to slow the eating down, and now seems like a good time for Senior bloods.	273	vaccination	2018-11-20 10:29:36	cat			true neg	true neg	Not Recorded.	13	BCS Not Recorded
226	"L4: A059A02."	14	post_op	2017-07-21 09:34:20	dog			true neg	true neg	Not Recorded.	13	BCS Not Recorded
227	"REASON: booster n-v ducat felv. Inj s/c RH. All well, no probs noted, wt stable. Mmbs pink, crt1s, teeth ok, chest ausc NAD, hr156 no murmur, abdo palp NAD. Admin wormer in consult and home with rest of 6 mo supply. clipped front nails at O's request."	254	vaccination	2018-08-06 15:46:55	cat			true neg	true neg	Not Recorded.	13	BCS Not Recorded
228	"ooh consult - 1 puppy 2. 5 weeks old struggling to breathe and vomiting blood. in consult agonal breathing very weak heart beat resp every 30 sec, frothy blood coming from nostrils and around mouth. consent signed to help along way with pts. home burial. ooh consult only as pretty much gone before they arrived to the surgery"	328	other_unwell	2017-10-14 02:43:21	dog			true neg	true neg	Not Recorded.	13	BCS Not Recorded
229	"still scratching right ear only and intermit yelping when does. crusts at caudal aspect of ext base but plays with young pup and does tend to hang off this ear. well otherwise, no other pruritis. on exam left ear as before; NAD, right ear now erythema with <<identifier>> wax+, less willing to allow scoping. flushed and instilled osurnia, suspect ext crusts are either dog scratching at or due to …	503	pruritus	2017-02-24 10:55:04	dog			true neg	true neg	Not Recorded.	13	BCS Not Recorded
230	"Looking good.Some skin overlaping were <<identifier>> was placed but wound clean and dry.No discharge. Recheck in 1 week."	123	post_op	2016-07-06 17:47:04	dog			true neg	true neg	Not Recorded.	13	BCS Not Recorded
231	"OR still occassional problems with LH pad - has pad wax - <<identifier>> had success with this in the past so advise trial"	124	vaccination	2016-01-28 10:07:58	unknown			true neg	true neg	Not Recorded.	13	BCS Not Recorded
232	"otitis externa, owner started treating this morning with out of date surolan so unable to swab-very stenotic canals , very little wax but erythematous. Advise continue surloan see back if not 100%."	199	other_healthy	2018-04-05 17:18:26	unknown			true neg	true neg	Not Recorded.	13	BCS Not Recorded
233	Health check and 1st vaccs 3x puppies: CE NAD, EDDU well and no concerns. All 3 female, P1= 0.55kg, P2=0.72kg and P3=1kg. First vaccines given. Rx in 2 weeks for second part.	174	other_healthy	2019-02-08 18:50:27	dog			true neg	true neg	Not Recorded.	13	BCS Not Recorded
234	"1st visit. BIOP for 3-4 weeks, DUDE, no c/v/d, sneezes yesterday. Season started 3 days ago. No concern. Discussed. - Vaccinations including KC. - Flea + worming - Endectrid monthly/Quantex every 3 mnths. - Dental care. - Socialisation. - environment enrichment. - microchipped. - Neutering (3 months after season). - HPC membership. - Insurance. - Can go out 1 week after this but avoid waterways …	855	vaccination	2018-03-09 13:58:12	dog			true neg	true neg	Not Recorded.	13	BCS Not Recorded
235	"2nd vac. gained weight. diabetic records- fairly freq getting -ve on dipstick so o having to give reduced insulni dose. appetite variable and itnermittent urination on floor o/night. however overall quite good control it seems. o to give 5.5iu BID and cont to give isnulni doses as before (ie half doses if no sugar at all).was going to cysto for c+s but otitis too so abs + cleanaural (no steroid …	536	vaccination	2014-11-07 09:32:41	dog			true neg	true neg	BCS Not Recorded.	17	BCS Not Recorded
236	"Booster Ducat/FeLV. A028A02/5ASF01. In good health except mild sub mand acne &amp; slighlty swollen chin - marginal. Adv likely to be allergic process &amp; eosin gran response. Adv keep up parasite control, though no flea dirts found today. BCS 5/9. HR 168. Admin Quantex 0.5."	279	vaccination	2015-11-28 09:21:46	cat			true neg	true neg	BCS 5/9.	8	5/9
237	"6mth health check - all well but one of cats is vomiting overnight advise separate to find out which one."	107	other_healthy	2016-10-14 17:56:02	cat			true neg	true neg	Not Recorded.	13	BCS Not Recorded
238	POC: OR initially off food but syringe fed recovery and now normal appetite. passing normal faeces. suture line healed well. Can rv in 10 days if required but advise as long as eating/defaecating and wound looking normal, should be ok with initial poc	251	post_op	2019-01-10 16:07:56	rabbit			true neg	true neg	Not Recorded.	13	BCS Not Recorded
239	"on low fat GI. V+ once. softened. not. D+ y'day - sl soft, blood. shaking while eating. 37.9."	97	gastroenteric	2017-10-11 14:53:50	unknown			true neg	true neg	BCS Not Recorded.	17	BCS Not Recorded
240	owner reports Been in owners possesion for 3 years, was previously seen here some time ago by previous owner. owner reports has umbilical hernia and small cyst n right shoulder blade niether of which have changed or appear to cause her any concerns. on cx heart rate 154, Skin, Teeth, Abdomen, Range of movement, Weight, Heart, Eyes, Ears, Lungs all checked and nothing abnormal detected apart from …	660	vaccination	2019-02-05 12:08:03	cat			true neg	true neg	BCS not recorded.	17	BCS Not Recorded
241	<<name>> Check. BIOP 1 day. O concerned she has fleas. was told was f/w, but found fleas. BAR in consultation, lung & chest ausc NAD, abdomen palp NAD - a little rotund so suspect needs worming, looks to be famle in gender. chip check & none found. palate closed. advise vaccs from next week. disc chip when neutered - O enquiring about help, advise check with CP. disc insurance.	380	vaccination	2019-08-31 10:05:42	cat			true neg	true neg	Not Recorded.	13	BCS Not Recorded
242	"owner report doing well on nsaids, but as soon as he stop start been stiff again. quality of life better w nsaids, come in for bloods if all ok to dispense more"	162	other_unwell	2018-04-09 14:57:10	dog			true neg	true neg	Not Recorded.	13	BCS Not Recorded
243	"Bloods from yesterday - nsf, renal, hepatic parameters within normal limits. ca within normal limits. Us today - usg 1.017. pH 6, all else NEGATIVE. O reports today seemed quiet this morning and didnt want to get out of bed. Still drinking more and urinating in bed unawares. can urinate normally on walks. O reports had been dripping urne prior to going into kennels but hadnt noticed any polydips…	766	other_unwell	2016-07-08 12:13:18	dog			true neg	true neg	BCS Not Recorded.	17	BCS Not Recorded
244	O noticed swelling behind upper L canine. Canine is worn right down as is premolar behind it. Soft swelling. able to puncture with needle - bloody pus came out and can palpate significant bony defect behind this so looks like an abcess, likely assoc with adj. premolar. O rather avoid GA etc. due to his age and heart murmur etc so will see how he responds to clindamycin course ~10mg/kg BID. - re-e…	433	other_unwell	2018-12-17 09:35:17	dog			true neg	true neg	Not Recorded.	13	BCS Not Recorded
245	"in to discuss progress. no change in wt. o feels has deteriorated a little on vetoryl. drinks more, more listless. appetite still v good. no vomiting. stools normal. bright adn energetic on walks. bony over spine and abdo enlarged. difficult to see mouth well. wart on eyelid rt eye gets inflamed occ - o uses isathal when sore. heart sounds ok - hr 100. abdo palpn - liver feels v firm and think c…	723	vaccination	2017-09-05 16:39:23	dog			true neg	true neg	BCS not recorded.	17	BCS Not Recorded
246	Clip Nails. Needed taking to prep room, supplemental O2 as breathing compromised. All nails clipped	99	other_healthy	2019-06-25 15:49:18	dog			true neg	true neg	Not recorded.	13	BCS Not Recorded
247	OR doing well, no concerns, EDDU as usual. No v or d, exercising well. Thinking of having 1 more litter possibly - adv neutering afterwards or if decide not to have litter. HR 120, lungs clear, mild tartar upper canines - v wriggly for oral exam so difficult to assess caudally, BCS 5/9, NAD abdo.	297	other_healthy	2019-04-08 16:13:01	dog			true neg	true neg	BCS 5/9	7	5/9
248	Emptied anal glands - fairly full.	34	other_healthy	2019-05-22 09:50:18	dog			true neg	true neg	Not Recorded.	13	BCS Not Recorded
249	"O has noted blood spots p/v. NAD on ex, but O says has been cleaning++ Spots noted 3w+ ago! so any signs season prob gone now. Also has Hx <<identifier>> 8/2014. Ddx unspayed, ovarian remnant. Will need to investigate cost of GnRH testing, if has full set may be ableto vis on U/S, otherwise exp lap."	302	other_unwell	2016-01-04 17:39:33	dog			true neg	true neg	BCS Not Recorded.	17	BCS Not Recorded
250	"HPC 6 month time. Owner reported no concerns, eating, drinking and toileting normally. Physical Examination: BCS 4-5/9, BAR,MM pink and moist, CRT<2', teeth ok. Thorax examination: cardiac auscultation unremarkable, lungs clear. Abdomen examination: comfortable and soft. 2 normal testicles."	293	other_healthy	2018-07-18 14:24:18	dog			true neg	true neg	BCS 4-5/9.	10	4-5/9
251	2nd vaccination. dhp/kc. no problems. back to normal on Saturday evening. no V+ or D+. stool back to normal. good appetite. no cocnerns. PE: Eyes, ears, nose, mouth, Lns, etc all ok. Teeth - no concerns. MM pink, Moist and CRT <2secs. Chest ausc - NAD. Abdo palp - NAD. No Murmur. Plan: Give 2nd L4 in 2 weeks	310	vaccination	2019-09-23 09:34:44	dog			true neg	true neg	Not Recorded	12	BCS Not Recorded
252	"KC A075F01. v healthy. clip nails."	36	vaccination	2016-09-08 15:10:06	dog			true neg	true neg	Not Recorded.	13	BCS Not Recorded
253	"4th cartrophen 0.08ml s.c. I think <<identifier>> looks less stiff now, however still hunched spine and pottery, hypermetric? gait"	132	other_unwell	2016-07-01 09:06:17	dog			true neg	true neg	Not Recorded.	13	BCS Not Recorded
254	"health check fine, O has no concerns , advise to loose weight"	63	vaccination	2017-09-11 15:29:09	dog			true neg	true neg	Not Recorded.	13	BCS Not Recorded
255	repeat consultation for arthritis and persuaded to start vaccination course!. OR doing well, manages 30 mins to 60 mins walk per day, has lost 1.5 kg weight which is excellent, DUDE normal. apparently front legs worse. BAR, relatively good range of movement, no crepitus, no pain on palpation, heart murmur as before, no masses noted, unable to check teeth due to muzzle, lns normal. owner elected f…	465	vaccination	2018-12-04 10:27:40	dog			true neg	true neg	Not Recorded.	13	BCS Not Recorded
256	skin flare again. feet ok this time (O has been using tea tree oil and feels keeps it at bay) but acney/ pusutles under chin this time. O reports general pruritus also. rest skin doesnt look inflammed but coat apears quite dry. advised suspect may be underlying allergy for skin issues. plan to trial hypoallergenic diet and O to keep itch diary...if no impr consider allergy testing or trial apoque…	547	other_unwell	2019-08-09 17:34:07	dog			true neg	true neg	BCS not recorded.	17	BCS Not Recorded
257	"EAG. normal contents but very full."	37	other_healthy	2017-06-07 09:10:10	dog			true neg	true neg	Not Recorded.	13	BCS Not Recorded
258	"0 v pleased with legs at present. Hips are a little stiff on extension. Fatty lumps - RIGHT flank, neck &amp; LEFT fore have not changed. Next appointment in 2 months. Next cartrophen"	186	other_unwell	2014-06-23 14:19:28	dog			true neg	true neg	Not Recorded.	13	BCS Not Recorded
259	"Groom. Wash- raindrops, dryed used hoddie very norvos. nails cliped. really only takes 30 mins for full groom."	113	other_healthy	2017-12-19 09:13:41	dog			true neg	true neg	Not Recorded.	13	BCS Not Recorded
260	"O reports several day history of inappetence. Drinking fine. one episode of vomiting a few days ago. No D+. Was seen by OV who gave course of ab&apos;s. O says improved in demenour since then but still not eating. BAR, mm pink and moist. Teeth fine. No linear FB under tongue. Eyes/ears/LN fine. Temp 39.0. No skin tent. HR 260, mildly tender on abdo palpation. BCS 4/5. No flea dirt in coat. Offer…	634	gastroenteric	2015-11-07 12:34:56	cat	BCS 4/5	BCS 4/5	true pos	true pos	BCS 4/5.	8	4/5
261	"DIABETES. weight gain doing well - on 4iu Once a day. Bg=13.1. maintain dose - given tonight."	95	other_unwell	2014-09-26 17:09:18	cat			true neg	true neg	Not Recorded.	13	BCS Not Recorded
262	"fell down stairs and tumbled on floor. then lay not moving for a while. owner taken straight down. is ambulatory although a bit shocked, can walk ok, 4 limbs feel normal for <<brand name or identifier>> (right hind prev RTA is stiff already) heart chest ok, normal mentation. oral examination all ok. advise will be sore/bruised tomorrow. advise strict rest at home and metacam on food- 7 drops tod…	484	other_healthy	2017-11-16 19:37:00	dog			true neg	true neg	Not Recorded.	13	BCS Not Recorded
263	"Several teeth affected by FORLs - extracted 103/107/207/304/308/309/408. Next appointment in 2 days."	102	other_unwell	2016-03-09 12:28:19	cat			true neg	true neg	Not Recorded.	13	BCS Not Recorded
264	Hx: came to recheck PLT, doing well, eating and dirnking, owner not exercising due to risk of infections, fussy about food and difficult to take tablets sometimes but owner giving tablets in cheese. CE: pink mucous membranes, CRT<2s, euhydrated, no echimosis/petechia or bleeding/bruising seen, nothing abnormal detected on abdomen, LN normal size, nothing abnormal detected on auscultation, HR 100 …	830	other_healthy	2019-07-04 16:53:11	dog			true neg	true neg	Not Recorded.	13	BCS Not Recorded
265	"Weight 0.9kg Was fine last night then this morning left eye seems cloudy. Is on sawdust with straw inside bed too. Left eye slight discharge picked lodged piece of straw from the left eye and <<identifier>> shows large ulcer owner nthe lateral half of the eye. Seems comfortable. Start with drops and if imrpviong reassess in a week if not see sooner. Next appointment in 1 week."	383	other_unwell	2018-04-16 10:59:26	guinea pig			true neg	true neg	Not Recorded.	13	BCS Not Recorded
266	"Some weight gain though not fat. new lump midline dorsal pelvis just above tail head. fna- susp of fat. present aout 1 month and growing. teeth ok. nad hert lungs. eags cli[ some nails. nobivac L4 a040A01, dhp A090e01, KC a070C01."	232	vaccination	2016-05-03 10:32:33	dog			true neg	true neg	Not Recorded.	13	BCS Not Recorded
267	"Recheck. O reports eyes much better, however still v sore when putting in eye drops. Have been cleaning ears but weren&apos;t sure if should be putting ear drops in ear or just dribbling them down. PE - Marked blepharospasm both eyes. Third eyelids not all the way across but partly, also conjunctivitis. Slight crusting around eyes. Ears stenotic, some waxy discharge present. Adv to continue eye …	642	other_healthy	2016-09-26 13:43:21	dog			true neg	true neg	BCS Not Recorded.	17	BCS Not Recorded
268	"O reports left eye red and weepy. Exam: nicitans swolen and conjunctivitis present, no other lesions, no blepharospasm etc. Dog well in general and mobility stable. Plan: isathal 1 week, re-ex if still concerned."	214	other_unwell	2018-04-11 09:18:07	dog			true neg	true neg	Not Recorded.	13	BCS Not Recorded
269	"owner woke up this morning - blood all over bed and floor, sky not herself, hidinh a lot. <<identifier>> results show scc - owner opted for euthanasia. individual cremation - ashes returned in sleeping cat casket."	215	tumour	2016-01-02 09:14:05	cat			true neg	true neg	Not Recorded.	13	BCS Not Recorded
270	2nd DHP. a119e01. bright and alert dude no concerns. ears and eyes fine. mm <<name>>. crt<2s. abdo nothing abnormal detected. heart and lung nothing abnormal detected. can go out in 10 days awoid water untill L4. next jab 2 weeks	231	other_healthy	2019-07-05 14:25:58	dog			true neg	true neg	Not Recorded.	13	BCS Not Recorded
271	"recheck op site 10d post op. looking good but postpone r/s 5d as precaution. owner aware 0.1mm clearance deep to site so monitor for recurrence. discuss lipomata bilat ventral chest wall. no sx plans. Next appointment in 5 days. plan r/s."	241	post_op	2014-09-19 09:53:32	dog			true neg	true neg	Not Recorded.	13	BCS Not Recorded
272	"Weight check for flea treatment 4.6kg. OR no concerns at home. OR has been teething but so giddy cant see mouth today - advised will need to check in next few months as some baby teeth may be still in. Discussed spaying - O doesnt want to spay. Dispensed endectrid with data sheet to apply at home. Resee 4 weeks for weight check and endectrid, check teeth if possible. (due wormer 13th Nov)."	398	other_healthy	2015-10-01 10:34:04	dog			true neg	true neg	Body Condition Score Not Recorded.	34	BCS Not recorded
273	"Next appointment in 6 weeks. Health check: T: 38.2; Auscultation and palpation normal. Anal sacs impacted. Right side gritty, left side normal. Express anal sacs. - Will need emptying approx every 6 weeks."	207	other_healthy	2017-10-11 16:21:27	unknown			true neg	true neg	Not Recorded.	13	BCS Not Recorded
274	"<<identifier>> has cut pad of foot when out on walk, o noticed a lot of bleeding. on examn small cut in pad of right hind, has stopped bleeding in consultation. cleaned w hibi and applied manuka honey bandage, advise pad tissue can be tricky to get to heal so may need sutures/the pad trimming to get success. O to <<name>> starved monday am for r/c and can op on then if required. advise on bandag…	651	other_unwell	2017-09-08 18:12:00	dog			true neg	true neg	Not Recorded.	13	BCS Not Recorded
275	"CE all fine, retained upper deciduous canines discuss rmoval not too bad at minute. bc l4 and kc and nail clip."	113	vaccination	2016-07-29 10:14:32	dog			true neg	true neg	BCS Not Recorded.	17	BCS Not Recorded
276	. Fit adn well. Further weight increase. Faeces much better formed	66	post_op	2018-12-06 15:58:45	dog			true neg	true neg	Not Recorded.	13	BCS Not Recorded
277	owner no concern eating and stool fine nothing abnormal detected on auscult nothing abnormal detected on abdominal palpation, lnn not enlrged eyes,ears,mouth ok. vaccination given. KC a092b01.	192	vaccination	2018-09-22 11:10:35	dog			true neg	true neg	Not Recorded.	13	BCS Not Recorded
278	"2nd vaccs. Growing very well. Clinically NAD. Disucss HPC again - o interested. Doesn't like monthly DD, so consider up front payment for the remainder. KC and 2nd DHP given. Adv if under HPC is included, if not, extra charge. Flea tx dispensed. Next appointment in 2 weeks. Final L4 vacc. Can be in nurse clinic."	316	vaccination	2018-04-11 09:10:01	dog			true neg	true neg	Not Recorded.	13	BCS Not Recorded
279	"Head shaking and not usually a habit for her. O also noted drinking more but not > 100ml/kg/day but to measure and check. No GI or resp signs. O has been on holiday and will monitor for any changes. Eyes NAD. Ears w/ some hair and wax near TM esp on R. Start w/ cleaning and recheck is any concerns."	301	other_healthy	2017-04-19 16:58:04	dog			true neg	true neg	Not Recorded.	13	BCS Not Recorded
280	Cat comfortable, no aural irritation now, no smell, no discharge. Clin ex: L ear clear, TM intact, scant wax. PLAN: Stop drops, reduce cleaner to every other day for next week then maintenance only i.e. weekly to mothly.	220	other_unwell	2019-09-26 17:21:50	cat			true neg	true neg	Not Recorded.	13	BCS Not Recorded
281	"**CARE AROUND BACK END**. Booster. fine in self defecating, urinating, drinking, eating as normal no concerns. on ex mucous membranes pink &lt;2, teeth ok slight tartar ear/eyes ok chest clear heart rate within normal limits ausc ok, abdo palp - growling v tense nad"	268	vaccination	2016-05-28 11:05:07	dog			true neg	true neg	Not Recorded.	13	BCS Not Recorded
282	"4f# with slight skirt, scissor legs, shape face, leave tail, nails clipped, ears plucked and cleaned (very hairy), aloe vera bath (disliked the bath). hard work disliked scissors. Glands ok. PHC discount only. groomer <<identifier>>"	234	other_healthy	2015-09-02 13:56:59	unknown			true neg	true neg	Not Recorded.	13	BCS Not Recorded
283	"Periodontal disease last upper molars/ dental booked/. estimated up to 350. rest nad/"	87	other_healthy	2017-04-05 09:11:12	dog			true neg	true neg	Not Recorded.	13	BCS Not Recorded
284	"recheck L eye ulcer. ulcer L eye 8 o&apos;clock still present. as before 1mm large, triangular shape. at 5 o&apos;clock still area of edema, with neovascularization. medial cantus looks still inflamed. assuming not worse, need to go on with theraphy (remend, chloramphenicol, and nsaids). owner going to <<name>> recheck eye there in a week time. given nsaids to last until appointment. giving reme…	572	other_unwell	2016-04-15 12:13:55	dog			true neg	true neg	Not recorded.	13	BCS Not Recorded
285	Looks really good, reduced in size advise to finish tablets any concerns to see back. rtest of CE NAD	101	other_unwell	2019-02-21 16:50:42	dog			true neg	true neg	Not Recorded.	13	BCS Not Recorded
286	Booster Ducat (A045A01). OR well, DUDE, no concerns. BAR. Eyes ears nose teeth all fine, pink mms. Thoracic ausc NAD, HR 188. Abdo palp NAD. Vacc over L shoulderblade.	167	vaccination	2019-08-16 16:58:09	cat			true neg	true neg	Not Recorded.	13	BCS Not Recorded
287	All clipped no problem	22	other_healthy	2018-09-05 10:52:13	dog			true neg	true neg	Here is the solution code in Python: ```python import re def extract_bcs(text): # First check for BCS in a 9-point scale bcs_9_match = re.search(r"\bBCS\s*(\d+(\.\d+)?)/9\b", text) if bcs_9_match: bcs_9 = float(bcs_9_match.group(1)) if bcs_9 >= 6: return f"{bcs_9}/9 BCS overweight" else: return f"{bcs_9}/9" # If not found, check for BCS in a 5-point scale bcs_5_match = re.search(r"\bBCS\s*(\d+(\.…	1686	idu
288	Surgery recheck. Bigger incision clean and healing fast. Stiches ok. Eyelid incision with a little secretion. Clean and desinfect de eyelid incision. Continue with buster collar. DUDE ok. Come back next wednesday to remove stiches.	231	tumour	2018-11-03 15:09:07	dog			true neg	true neg	Not Recorded.	13	BCS Not Recorded
289	"signs of cystitis."	20	post_op	2015-10-17 10:25:49	cat			true neg	true neg	Not Recorded.	13	BCS Not Recorded
290	""	2	vaccination	2018-07-12 10:19:34	cat			true neg	true neg	Not Recorded	12	BCS Not Recorded
291	""	2	other_unwell	2017-03-30 10:58:15	dog			true neg	true neg	Not Recorded	12	BCS Not Recorded
292	Previous Dx of Bladder TCC. stranguria, marked, last 24hrs. mm pink crt<2s thor ausc nad ab palp relaxed. unable to palp bladder. Ultrasound: bladder only 2cm dia, mass clearly visible extending into neck. no free fluid in abdo. Urine sample, prot trace Blood ++, SPG 1.034. Adv signs may be inf related, or represent change in mass. o travelling tomorrow, adv C &S ideal however will tx for suspect…	441	tumour	2019-05-13 12:31:35	dog			true neg	true neg	BCS not recorded.	17	BCS Not Recorded
293	trim teeth and nails. very long teeth, top and bottom trimmed. nails clipped. curled especially medially	104	other_healthy	2019-07-04 10:38:03	rabbit			true neg	true neg	Not Recorded.	13	BCS Not Recorded
294	<<name>>. Still lesions on neck. Plan - Continue Pred until lesions gone, discussed continued Stronghold. Once lesions gone slowly come off and if recurrence work up for other allergy. Next appointment in 1 week. <<name>>	221	pruritus	2019-06-04 18:43:59	cat			true neg	true neg	Not Recorded.	13	BCS Not Recorded
295	"1st vac nothing abnormal detected generalised exam 8w old pentofel 185585."	76	vaccination	2017-03-10 17:33:47	cat			true neg	true neg	Not Recorded.	13	BCS Not Recorded
296	"In for vaccines. O has no concerns. DUDE normal. BAR, mucous membranes pink and moist. tartar on teeth. eyes/ears/LN fine. NAD on thoracic auscultation or abdo palpation. BCS 3/5. No flea dirt in coat. Vaccinated with DHP and L4. Nails trimmed. O declined KC."	261	other_healthy	2017-12-20 10:43:33	dog			true neg	true neg	BCS 3/5.	8	3/5
297	D+ for 24hrs, but last night some blood flecks in it. Advise asno vom, bright and well, no sign of dehydration and normal temperature suspect GE or something picked up. If not settling on meds RV. Bland diet until solid then gradually introduce normal food. Is on yumove, perhaps drop to 2 tabs a day until normal then back to 4 a day. has been on them for a month so unlikely that is what has cause…	431	gastroenteric	2018-10-08 09:55:24	dog			true neg	true neg	Not Recorded.	13	BCS Not Recorded
298	"Licking right paw for the last day. O had a look and cannot see anything and no incident of possible trauma. No other concerns. Clipped area as best could. Redness between large pad and inner toe pad. Cannot see anything stuck in skin. Cleaned with hibi. To see back if no improvement, may require sedation for proper examination."	333	other_healthy	2018-04-24 16:27:19	dog			true neg	true neg	Not Recorded.	13	BCS Not Recorded
299	. OR improvement with antibiotics but not yet resolved. Brought urine sample in today. Was leaking urine when inflammation around vulva first started. c/e- inflammation reduced but still present. not uncomfortable. rv 1 week	224	other_healthy	2018-09-18 11:39:08	dog			true neg	true neg	Not Recorded.	13	BCS Not Recorded
300	"Second vaccination given. Check over fine."	44	vaccination	2017-08-16 16:01:38	dog			true neg	true neg	Not Recorded.	13	BCS Not Recorded
301	in for free lump check. Small, soft mobile lump palpable subcutaneously in the scruff at back of neck. Looks like a local vaccine reaction considering vacc was 2 weeks ago. In herself has been very bright and no signs of unwellness. Advised that if not bothering her and causing a problem is should resolve of its own accord. If not then can trial with NSAIDS but do not think they are needed at thi…	448	other_healthy	2019-02-21 16:49:45	cat			true neg	true neg	BCS not recorded.	17	BCS Not Recorded
302	. Give one and a half tablets twice daily, start Tues pm. CBW's R side of face, some swelling and emphysema but no real abscess formed, some bruising inside mouth upper pm area. Well in himself, EDDU as normal. <<name>> 5d if not better, sooner if any worse.	258	trauma	2019-09-16 16:11:13	cat			true neg	true neg	Not Recorded.	13	BCS Not Recorded
303	"vaccination - tricat + felv. tri a327f01. felv 5fzv01. bright, alert and responsive, defecating, urinating, drinking, eating ok, no cough/sneeze, vomiting/diarrohea, nothing abnormal detected on clinical exam at all. owner no concerns."	237	vaccination	2016-02-09 18:42:30	cat			true neg	true neg	BCS not recorded.	17	BCS Not Recorded
304	"check new pup , aok tca end of month for vacc when o has the money."	69	other_healthy	2014-05-06 18:01:07	dog			true neg	true neg	Not Recorded.	13	BCS Not Recorded
305	"Booster vacc. O reports BAR, eduf AOK, no concerns. PE BAR and NAD, 36.3kg BCS 3.5\5. Nobivac lepto booster vacc given. Nobivac KC vacc given."	144	other_unwell	2016-03-11 17:20:06	dog			true neg	true neg	BCS 3.5/5	9	3.5/5
306	"Here for 3rd vac, doing v well, no concerns, nothing abnormal detected on physical exam, vaccinated nobivac lepto 4, claws clipped, chip checked, disp parasite treatment. Informed if wanting quantex more often need to pay for extra ones (eats everything outside at the mometn)."	279	vaccination	2016-02-06 10:57:04	dog			true neg	true neg	BCS: Not Recorded	17	BCS Not recorded
307	Lovely girl Nothing Abnormal Detected. O has no concerns. Clinical exam nsf	77	vaccination	2019-06-12 17:14:48	dog			true neg	true neg	Not Recorded.	13	BCS Not Recorded
308	Check of soft movable mass on chest, previosuly checked in November. Not grown much aprrox. 1.5cm in diameter. Feels like lipma and apiration of cells revelaed fat froplets on slides. Advised if grows rapidly or gets firm then re-exam.	235	post_op	2019-05-04 10:42:59	dog			true neg	true neg	Not Recorded	12	BCS Not Recorded
309	"<<name>>- BAR well at home, NAD on PE, apart from mild tart+. vacc nobivac L4 andKC."	86	vaccination	2017-06-05 18:50:22	dog			true neg	true neg	Not Recorded.	13	BCS Not Recorded
310	Aprox one week since last blood seen in urine. Seems fien and happy at this point. Second convenia injection and monitor. PE is not changed , 8-9/9 body condition score	171	other_unwell	2018-12-13 17:12:23	cat	8-9/9 body condition score		false neg	true pos	BCS 8-9/9. BCS overweight.	26	8-9/9	bcs overweight
311	"Next appointment in 3 weeks. here for booster, no O concernes. A4, h4, PUPD-, Vd-, eyes ok,ears clean, no pinna, mucous membranes pink, crt&lt;2, tartr gr 1-2 but gingivits 3-4, advised dental (discussed fixed price as on hpc), possible pre-op bloods, lymph node ok, pulse ok, chest clear, heart ok 180 bpm, abdomen ok. given Nobivac tricat + FeLV - just had rcp before, coming in 3 weeks for 2nd F…	403	vaccination	2016-12-19 15:33:40	cat			true neg	true neg	Not Recorded.	13	BCS Not Recorded
312	"Been unwell for 2-3 days. Not playing. Did eat yesterday &amp; day before. No V/D. Sleeping lots. T 40.2, HR 160. Shivering. No other findings on PE. Hx vague but etaen yesterday. PLAN assume pyrexia or unknown origin. Tx symptomatically - see wed am 1130 to check. . If worse come back tomorrow."	302	other_unwell	2016-01-11 17:30:35	unknown			true neg	true neg	Not Recorded.	13	BCS Not Recorded
313	Cat bite abscess on right fore. Swollen over medial radial forearm. Large scab and matted hair. Owner noted 10/10 lameness for 24 hours. Some blood noted on bed 2 days ago. Not eating very well and lethargic for 24 hours. Ate breakfast today. Clipped and cleaned leg, expressed liquid pus from bite wound. Flushed pocket. Admin convenia as owner find he spits tablets out. Given buprenoprphine due t…	570	other_healthy	2019-05-20 10:15:28	cat			true neg	true neg	Not Recorded.	13	BCS Not Recorded
314	"COMPLAINT: Osteoarthritis. HISTORY: Reminders: Seemed a bit &quot;spaced out&quot;on the tablets. Still on half a Previcox daily. E+D normally. D+V none. C+S none. Gets in and out of the car variably. No enthusiasm to get into the car. The car has not changed. Had a mid-spine discomfort four to five years ago. Owners returned from a two week holiday on Friday - quite a lot of changes going on. E…	1194	other_unwell	2016-05-31 17:07:38	dog	BCS: 6/9		false neg	true pos	BCS: 6/9, MCS: 2/3. BCS overweight.	35	6/9	bcs overweight
315	"Sudden onset lameness RH a few days ago and was dragging leg. Shaking head. O concerned regarding mass on RH. PU/PD. Eating well. CARE. Needs muzzling. Severe weight loss. BSC 6/9. Has lost 10 kg in the last 8 months. Sweet breath. Mms pink. Ausc NAD. Pendulous abdomen. Ambulant and no lameness noticed. Did not tolerate RH exam. Bilateral OE with moderate inflammation and dry yellowish discharge…	752	other_unwell	2016-02-02 12:01:19	dog	BSC 6/9	BSC 6/9	true pos	true pos	BSC 6/9, BCS overweight.	24	6/9	bcs overweight
316	"not much improvement in breathing. RR in here 50, owner reports slower at home. advise let us know what it is. add in benazepet. owner to phone with update next week. owner feels vetergesic really helped. offered cardio referral. Next appointment in 2 weeks. t4 bloods. recheck breathing"	289	other_healthy	2017-09-01 18:42:27	cat			true neg	true neg	Not Recorded.	13	BCS Not Recorded
317	"check up- been fine in self. anmal region looking good. watch no flare up with ags/leakage. review if does."	109	other_healthy	2018-01-12 14:10:21	dog			true neg	true neg	Not Recorded.	13	BCS Not Recorded
318	Booster. BAR, EDUD normal, PE Wnl except some plaque on upper canines - Owner will try tooth brushing, no Owner concerns.	121	vaccination	2018-10-02 15:43:57	dog			true neg	true neg	Not Recorded.	13	BCS Not Recorded
319	"fine to book in fro castr <<identifier>>."	43	vaccination	2017-02-01 09:30:17	cat			true neg	true neg	Not Recorded.	13	BCS Not Recorded
320	"vomiting in evening, passing stool but with a little blood, well inself otherwise. sensitive on palpation to abd, but no FB felt or gasous SI. see back in if no better"	169	gastroenteric	2015-10-26 10:02:15	dog			true neg	true neg	Not Recorded.	13	BCS Not Recorded
321	"New puppy, BIOP 2 days. BAR, eating well and playing, has been having diarrhoea for 24hrs with small traces of blood. Did have to change diet as couldn't get food from breeder, also not sure if worming up to date - has prokolin at home. BAR in consult, not bloated though can feel fluid/gas in intestines, NAD otherwise on abdo palpation. T=38.6, HR/RR WNL, no clinical signs of dehydration, mucous…	559	gastroenteric	2017-07-20 16:47:22	dog			true neg	true neg	Not Recorded.	13	BCS Not Recorded
322	"Rex - doing well , using leg a lot more. RPT AS NEC. -."	57	other_unwell	2016-09-12 10:33:20	dog			true neg	true neg	Not Recorded.	13	BCS Not Recorded
323	Annual vac and GHC. Hx: O has no concerns. DUDE okay, no VDCS. C/E: BAR. Mild staining of canines but otherwise okay. rest of GHC NAD except overweight, BCS: 6/9. Action: Given l4/KC vacs. o decline F&W. Discuss weight. L4: A104A02. KC: A096C01	244	vaccination	2019-03-12 17:23:39	dog	BCS: 6/9.		false neg	true pos	BCS 6/9. BCS overweight.	24	6/9	bcs overweight
324	vaccination form VHD-2 advise re risks, owner's neighbours has had problems with vhd 2 with their rabbits. nothing abnormal detected clin exam	142	vaccination	2018-09-13 14:49:21	rabbit			true neg	true neg	Not Recorded.	13	BCS Not Recorded
325	"slight improvement on the syntomatology. not response to dexafort on the first days. hasn&apos;t beeinng limping, not problems on the nail or pad. last day has,t beeing liking. continuous to bath it with haby scrub. Next appointment in 1 week."	245	other_unwell	2016-08-30 08:47:45	dog			true neg	true neg	Not Recorded.	13	BCS Not Recorded
326	Urinating in the house over the past few months. Improved for a time when owner provided additional litter tray but keeps going back to the same place despite cleaning. O reports does drink quite a lot. Eating well (gaining weight). When she has her 'accidents' it is a larger volume, not smaller amounts so not typical of cystitis. On exam is obese, stiff when walking, owner feels mobility is gett…	606	kidney_disease	2019-04-25 17:25:32	cat			true neg	true neg	BCS: Obese. BCS overweight.	27	BCS: Not recorded	bcs overweight
327	"History:eags. OR been rubbing bum again. Clinical Exam: EAGs++++ both sides - watery pus with flocules and blood stained - both sides. Differential Diagnosis: bilateral anal gland infection. Plan: abs then re-ex 2 weeks."	222	other_healthy	2016-04-06 17:10:07	dog			true neg	true neg	Not Recorded.	13	BCS Not Recorded
328	"sudden onset overnight right fore lameness found at 6am, couldn&apos;t stand but now fine again 9am. O reports massaging legs for 45min and dog being distressed. Now sound, calm etc. Could find repeatbale crepitus in right elbow but dog not resentful of exam. Advise rest 48hrs with rimadyl today only. O reports RH got better within 10days after 6th May visit."	363	other_healthy	2016-05-20 09:20:09	dog			true neg	true neg	Not Recorded.	13	BCS Not Recorded
329	"<<name>> EARS STILL MAINLY SWELLING ADV SUROLAN RV 1WK INB SWAB ETC LIKELY ALLERGY COMPONENT."	95	other_unwell	2017-08-21 17:31:48	dog			true neg	true neg	Not Recorded.	13	BCS Not Recorded
330	"bloods bacl from lab- request <<identifier>> and read of smear, urine sample trace blood, Lab Request References Generated: Haematology (3 Part) is 010778."	157	other_unwell	2017-01-03 11:33:49	dog			true neg	true neg	Not Recorded.	13	BCS Not Recorded
331	"emptied AG, not inflammed not infected. doing well with weight but carer concerned about her loosing weight. advised to reduce amount of fibers (since passing more stools than ususal) and increas amount of normal food. but explained to carer thatn at the moment she has a nice weight and her BCS is 4.5/9."	307	other_healthy	2017-08-16 11:35:36	dog			true neg	true neg	BCS 4.5/9.	10	4.5/9
332	"Cyst filled up again, advised removal and scale and polish at same time. Cyst about 3cm sized. Drained fluid from it for now but owner will probably book her in shortly."	171	other_unwell	2017-08-16 10:05:24	dog			true neg	true neg	Not Recorded.	13	BCS Not Recorded
333	". left side - stitches out, healed ok. Must wear collar to prevent licking. Right side, very open but granulating and wound looks clean/ healthy today. No swab results yet so continue with clavaseptin esply as looking quite clean."	233	trauma	2015-09-12 11:27:33	dog			true neg	true neg	Not recorded.	13	BCS Not Recorded
334	"ck aok, lvoely dog. bcs 5/9. NAD ce."	38	vaccination	2016-12-13 18:25:59	dog			true neg	true neg	BCS 5/9	7	5/9
335	"Next appointment in 4 weeks. With <<identifier>> please DOUBLE appt!. Not eaten for a few days. O bit miffed as thought removing teeth would mouth solve problem and concerned re ongoing costs. Explained problem is the gingiva, removing teeth can help in majority of cases but does not cure all cases. Advise if O was unhappy with previous communication can get <<identifier>> or Clinical Director t…	1374	other_unwell	2017-02-15 11:24:16	cat			true neg	true neg	BCS Not Recorded.	17	BCS Not Recorded
336	Straining. Straining to urinate - started 3 days ago, O kept an eye on but no change. Not in distress, normal at home and bright. Eating and drinking normally. Not seen him pass any faeces. O not seen him pass any urine. CE: BAR, mm p+m, CRT 1.5s, NAD in mouth/ears/eyes. NAD on chest ausc - HR reg and WNL. Abdo palp - very small bladder, quite uncomfortable on palpation, rest of abdo palp NAD, no…	709	kidney_disease	2018-10-26 12:33:19	cat			true neg	true neg	Not Recorded.	13	BCS Not Recorded
337	"Healing fine. rex 1 week for SO."	34	post_op	2018-07-18 11:06:15	unknown			true neg	true neg	Not recorded.	13	BCS Not Recorded
338	""	2	vaccination	2014-09-24 16:15:25	dog			true neg	true neg	Not Recorded	12	BCS Not Recorded
339	"Booster L4 + KC. BAR, eyes, ears, mouth, gums NAD, heart WNL. DUDE, slowing down a bit now, single limping episode a few months back but cleared. Discussed use of long-term medications, may be required if slowing down, owner feels comfortable currently"	254	vaccination	2016-06-04 09:51:57	dog			true neg	true neg	Not Recorded.	13	BCS Not Recorded
340	OR very loose bowels, began 24hrs ago - D+ in house last night x2. This am incr straining to D+. Also ears irritating her. Occ has a choking episode as if trying to get something out of throat - laryngeal paralysis? Also occasional falls over on back legs esp rounf corners. Also OR drinking more and long episodes of U+. CE: NAD cardiac ausc. T38.9C. Good HL proprioception. Ears cleaned with otocl…	744	post_op	2018-12-12 17:05:56	dog			true neg	true neg	Not Recorded.	13	BCS Not Recorded
341	"Restart vacc and KC. No probs reported. Good weight. Mild tartar most teeth- worse then expected for age. NAD on rest of exam -both testicles descended. Adv castration and dental care."	186	vaccination	2016-11-10 18:23:41	unknown			true neg	true neg	BCS Not Recorded.	17	BCS Not Recorded
342	""	2	vaccination	2017-03-21 10:11:20	dog			true neg	true neg	Not Recorded	12	BCS Not Recorded
343	"all well. sec L4 given."	25	vaccination	2017-06-13 11:06:24	dog			true neg	true neg	Not Recorded.	13	BCS Not Recorded
344	"Ear looks better , OR he was a bit unwell the last couple of days as they were in <<identifier>>. Home with the cat sitter and drops were not given as normally but ears look great. Cleaned in consult and advise on doing the drops only once aday and clening once a week as the process itself is very stressing for the cat. ear canal is not stenotic and is a sliglty buildup of wax."	382	other_unwell	2015-12-13 10:46:31	cat			true neg	true neg	Not Recorded.	13	BCS Not Recorded
345	"l4 only, history: growign what looks like a nail on his tail offered to trim owner delcined, owner will monitor, \i advised can be removed but only if bothering him, physical exam. heart, lungs, ears, coat, ln temperature 38.7 nothing abnormal detected. teeth: advised brush upper right carnassial. eye: bilateral cataratcs but otherwise ok."	345	vaccination	2017-10-25 17:29:10	dog			true neg	true neg	Not Recorded.	13	BCS Not Recorded
346	Anual booster. Or no concerns. defecating, urinating, drinking, eating and Bar. no d/s/c. Examiantion mites on the back. Nails clipped.	135	other_unwell	2018-10-18 17:27:27	rabbit			true neg	true neg	Not Recorded.	13	BCS Not Recorded
347	scooting 1 week ago. faeces formed. FOOD: wet + dry rc. licking back area. left > right	91	other_unwell	2019-02-13 12:03:37	dog			true neg	true neg	Not Recorded	12	BCS Not Recorded
348	"bite wounds right ear base-suture individual vicryl.torn lower right eyelid.vertical tear mid length.suture 3 individual viryl sutures.clip and clean grazes right side face."	175	trauma	2016-10-22 10:08:03	dog			true neg	true neg	Not Recorded.	13	BCS Not Recorded
349	"booster dhp and l4. bright, alert and responsive, defecating, urinating, drinking, eating at home. clinical exam nothing abnormal detected. teeth very good. endectrid applied in consult. advise second l4 in 4 weeks. Next appointment in 4 weeks. second l4"	257	vaccination	2016-03-15 09:33:03	dog			true neg	true neg	Not Recorded.	13	BCS Not Recorded
350	"All fine. Wound fully healed and settled. Sign off."	53	post_op	2018-08-20 17:45:44	dog			true neg	true neg	Not Recorded.	13	BCS Not Recorded
351	"right ocular discharge & corneal ulcer has become worse, fl+ve central aspect of cornea, Owner has lubrigel, adv continue with treatment as below and re-examine Tues."	168	other_unwell	2014-08-23 14:56:47	dog			true neg	true neg	Not Recorded.	13	BCS Not Recorded
352	"Prescription check up - meloxaid. Weight 6.2kg. Doing well, has managed to lose a good amount of weight, keep up the good work! has a little bit of tartar and very mild gingivitis, discussed maybe doing a quick SandP if we sedate <<identifier>> for blood work at some point. HR 180bpm, no obvious murmur. Eyes/ears/coat/Lns all ok. Abdomen tricky to palpate carefully as quite big but nothing obv a…	408	other_healthy	2017-05-20 12:05:32	cat	no bcs weight		true neg	false pos	Weight 6.2kg. BCS Not Recorded.	31	BCS Not recorded
353	Booster L4 + KC. A095A02/A094A01. O reports all well, not really coughing now. Has been on reduced exercise, no limping seen. Weight gain +++ over the year but still BCS 4-5/9, advise MUST NOT GAIN further. KC vacc discussion risks & benefits & proceed. HR 84, no murmur. Mild dental calculus. Gums pink & moist. No thickening of elbows, full RoM shoulders, elbows, NAD carpi, feet so cause of lamen…	411	vaccination	2018-12-31 10:25:27	dog			true neg	true neg	BCS 4-5/9.	10	4-5/9
354	"eye looks great. some slight bruising, but really not bad. fluoresc negative. Not been rubbing at it. eating-n, BAL. noC/S. r/v 7days. see sooner if worried."	159	post_op	2015-06-19 14:32:54	dog			true neg	true neg	Not Recorded.	13	BCS Not Recorded
355	"Booster: L4 and KC. BAR, DUDE, no VDCS. mm pink and moist, CRT < 2sec. Thoracic ausucltation NAD: Hr 96. Abdominal palpation NAD. <<name>> noticed that <<name>>'s ears looked red last week and he occassionally shakes his head. For the last few months he has also been licking at his feet. Both ear canals are a little red but they are open and clear. Skin of feet are also a little red and they hav…	976	vaccination	2018-01-08 10:15:11	dog			true neg	true neg	Not Recorded.	13	BCS Not Recorded
356	"reason: 2nd vaccination. sleepy after 1st vaccination. resolve within 24 hours edud normal no v/d/c/s. NAD on exam. discussed neutering."	139	vaccination	2015-09-16 10:31:00	cat			true neg	true neg	Not Recorded.	13	BCS Not Recorded
357	O/a check up. Definitely has O/A changes in both fore paws L>R as expected. Spinally seems fine and only moderate stiffness in hip joints. Slight elbow angle restriction on left. weight loss is on-going to help. Heart nothing abnormal detected. Abdomen palpation nothing abnormal detected. Advise weekly injection osteopen for 3 further weeks. May need tramadol/amantadine longer term for fore feet …	537	trauma	2019-06-03 15:12:00	dog			true neg	true neg	Not Recorded.	13	BCS Not Recorded
358	"Lethargic, not eaten for three days. T 39.6C. Remainning physical exam WNL. HR WNL. Lungs clear. Mouth fine. No cough, no sneezing, no V or D, abdominal palpation NAD. Pulse fine. Undertermined focus of infection. O&apos; after askin a lot says found some sickness yesterday, but that has other cats, so difficult to know if it was comming from <<identifier>>. Recheck in 5 days. INI sooner for fur…	451	other_unwell	2015-10-12 11:28:41	cat			true neg	true neg	Not recorded.	13	BCS Not Recorded
359	"Re-dress leg. <<identifier>> had chewed top of bandage off, so medial carpal wound exposed. Wounds granulating slowly, T101F. Clean and apply dressing and supply used drip bag to keep clean and dry. RV monday to repeat dressing change. Photo's taken for first aid talk."	271	other_unwell	2015-01-29 16:21:19	dog			true neg	true neg	Not Recorded.	13	BCS Not Recorded
360	"EDUF. grade 1-2 mumur - diffcult to hear as purring. dental disease as last time - advise dental. nothing abnormal detected on abdomen palp. ear/eyes fine. lnn normal. vaccinated."	181	vaccination	2016-06-13 09:03:35	cat			true neg	true neg	Not Recorded.	13	BCS Not Recorded
361	"o' concerns: hearing loss and scabby back with cat chewing. cat has become more vocal and seems to jump when o' is behind cat even when o' calling to cat. Vocalisation doesn't relate to food. eyesight seems fine. clinical exam: teeth some tartar. cannot see resorptive lesions but cat does chatter slightly when examing right side. ideally dental to check for FROLs below gum line. ears clear. no e…	897	pruritus	2017-02-15 10:26:26	cat			true neg	true neg	BCS Not Recorded. Miliary dermatitis present, suspicious of flea allergy dermatitis (FAD). Endectocide treatment applied. No indication for antibiotics at present. Steroids can be given if cat is chewing badly, provided it is not on meloxicam currently.	253	BCS Not recorded
362	1st VACC - DHP + L4. CE Nad no murmur, no hernia. 2nd vacc DHP in 2 weeks. o declined flea/worm/HPC	99	vaccination	2018-10-09 15:01:35	dog			true neg	true neg	Not Recorded.	13	BCS Not Recorded
363	cyst in neck atempt to fna but all transparent liquid, drained completely, check not refilling. seems slowing down a lot o will try glucosaminoglicans as going away but when come back try metacam and check bloods again T4 and kidneys before.	241	other_healthy	2018-10-31 10:37:42	dog			true neg	true neg	Not Recorded.	13	BCS Not Recorded
364	"Presenetd today as O concerned about breathing - O reports got home form work and noticed breathing seemed a little noisy - seems to sound quite snorty/nasal - as if congested around nose. Seemed a little lethargic today also - did not greet O at door as normal. No coughing noted. No nasal discharge noted. Has been fine prior to this - no exercise tolerance noted. Panting in consult - but O rpeo…	1262	other_healthy	2018-01-26 15:57:15	dog			true neg	true neg	Not Recorded.	13	BCS Not Recorded
365	D+ and V+. <<name>> thurday evening after rabies injection developed D+. Progressively faees went from soft to a 'puddle' as per O. O starved him for a day, and then fed him chiken only. Yesterday was sick after eating some chicken bones from the bin. sickness likely to be related with that episode. Discussed Fb, toxicity - O says extremly unlikely. If D+ triggered by rabies vaccine (adverse/side…	968	other_healthy	2019-06-17 09:02:18	dog			true neg	true neg	Not Recorded.	13	BCS Not Recorded
366	"seems much better now o cut out gluten. general health fine, check up 6mths."	78	vaccination	2015-07-22 14:52:04	dog			true neg	true neg	Not Recorded.	13	BCS Not Recorded
367	"EAG, a little too hard on discharge. Advise 4-6 weeks eag. Advise introduce fibre response in his diet, 50-50% with his regullar food. Nothing else abnormal."	159	other_healthy	2018-03-05 09:40:17	dog			true neg	true neg	Not Recorded.	13	BCS Not Recorded
368	"Lump on ventral abdomen. owner has noticed this for a long time and a long time ago a vet mentioned that this could be a hernia from the spay. e/d/f/u nothing abnormal detected. bright, alert and responsive. cherry sized mass by umbilical, hard. feels like an umbilical hernia. given owner option. 1: wait and observe as likely umbilical hernia. 2: explore."	359	tumour	2016-07-13 08:56:45	dog			true neg	true neg	BCS - Not Recorded	18	BCS Not Recorded
369	"New pet check - BIOP 5 days, ex breeders. History attached - had pyo (!) july, spayed. Discuss vetsure, PCP etc. NAD exam. advise wt perfect, advise recheck 4-6 wks to check maintaining. Due wormer end Oct also. Trying bravecto now. Is scratching back of neck, no fleas seen, ears small amt wax, no mites/inflammn. 4-6 wks weigh and worm"	340	other_healthy	2014-09-18 14:53:54	dog			true neg	true neg	Not recorded.	13	BCS Not Recorded
370	"when at home or in caravan and certain triggers dog becomes hyperexcitable, overbarks and willl not pay any atention; cannot be distracted and has occasionally been frightening. no aggression as yet. advise needs to see behaviourist. no sign of disease or pain on exam."	271	other_unwell	2016-09-27 15:40:50	dog			true neg	true neg	Not Recorded.	13	BCS Not Recorded
371	"EAGs. L mod full, R small amt; no infxn/impaction. O concerned about nails but is a nightmare to have them clipped, just touching floor, only tips would need clipping but can also leave alone. O keen to leave for now. adv&apos;d EAGs q 3 months. Next appointment in 3 months. EAGs"	282	other_healthy	2016-11-23 11:48:02	dog			true neg	true neg	Not Recorded.	13	BCS Not Recorded
372	"weight and worm. Next appointment in 4 weeks for endectrid"	60	other_healthy	2017-03-28 09:22:39	dog			true neg	true neg	Not Recorded.	13	BCS Not Recorded
373	"CE: nothing abnormal detected except weight. was 44kg last year, now 45kg. advise 8/9 BCS. explained re:long term health. advised to lose weight. diet. stop treats etc etc."	174	vaccination	2015-01-20 15:14:54	dog	8/9		false neg	true pos	BCS 8/9, BCS overweight.	24	8/9	bcs overweight
374	"well, nad but purring so can'tr hear heart. checked chip, 2 testicles."	72	vaccination	2017-12-22 10:15:36	cat			true neg	true neg	Not recorded.	13	BCS Not Recorded
375	"bar dude nad."	15	other_healthy	2017-11-28 17:05:18	cat			true neg	idk	I'm sorry, I do not understand what you are trying to say. Can you please provide more context or information?	110	idu
376	. O reports donig ok but still D+. BAR CBS2.5/5 squelchy abdo T 38.8. Adv improving - offered 3 options, investigation of D+ further, carry on as are, or referral. P happy for status quo, recheck nex t monday	208	gastroenteric	2019-07-31 16:26:17	dog			true neg	true neg	2.5/5	5	2.5/5
377	Lump on side. 1cm round inlfammed lump on right side abdomen. Inflammed and slightly exudative. owner reports that not been wanting to jump up for the last few days so wonders whether hurt herself here. Otherwise ok. E/D/U/F all normal. No concerns on general physical exam. bright, alert and responsive and well in herself. Aspirated mass and nothign produced. Adv unsure whether is a mass which ha…	521	tumour	2019-03-15 10:17:38	cat			true neg	true neg	Not Recorded.	13	BCS Not Recorded
378	"nobivac dhp a101f02. in for vaccs today. had first vacc with breeder 3 weeks ago (dhp/l4) so 2nd dhp today and l4 in 2 weeks time. c/e - teeth fine, ears some waxy discharge, no mites visible and had stronghold on the 18th dec, advsied re cleaning. chest fine, no hernias, abdo nothing abnormal detected. discussed speying at 5 mths as lives with brother. discussed worming/flea treatment, insuranc…	465	vaccination	2017-01-06 16:38:14	dog			true neg	true neg	Not Recorded.	13	BCS Not Recorded
379	"chipped in cons."	18	other_healthy	2016-02-01 13:48:09	dog			true neg	true neg	Not Recorded.	13	BCS Not Recorded
380	"R otitis externa : inflamed, no discharge, tympanic membrane clear. s. canaural Twice Daily."	94	other_unwell	2015-10-12 10:53:45	dog			true neg	true neg	Not Recorded.	13	BCS Not Recorded
381	"Eyes: Menace dazzle PLR ok. R eye: STT=16, NAD adnexa, neeed to kepp control of hair at medial canthus - ok at present. Cornea: scarring + superficial arborizing neovasc, NAD ant chamber. Central cataract insipient. ?retina - Can't evaluate DT cataract. L eye: STT=17 Nad adnexa, hair as R eye. Cornea scarring + neovasc. NAD ant chamber. Central insipient cataract. ?retina. Continue as is - lifel…	419	other_unwell	2017-03-03 16:17:41	dog			true neg	true neg	Not recorded.	13	BCS Not Recorded
382	"U++. O reports has been wetting more and urinating voluntarily more. Has been eating ++ yet losing weight. No V+/D+, coughing/sneezing etc and still happy to potter about. CE; has lost ++ weight and vry emaciated now; BCS 2/9. NAD on chest ausc. Ms pale pink, refill time <2s. Abdo palpation feels like prostate enlarged; is entire still. 1.016. glu/bili/ket negative. blood negative. pH 6.5. prot …	469	other_unwell	2018-03-20 17:58:30	dog			true neg	true neg	BCS 2/9. BCS underweight.	25	2/9
383	reported on blood results adv some pancreatic inflammation/ panceatitis. o reports passed some black faeces. ate last night not been sick. seems alot better	156	gastroenteric	2019-10-01 11:35:15	dog			true neg	true neg	Not Recorded.	13	BCS Not Recorded
384	booster vaccination. owner has no concerns, <<name>> is defecating, urinating, drinking, eating as normal. Exam: bright, alert and responsive. muzzled and v nervous so exam limited. couldn't asc chest. abdo tense. mucous membranes pink, drooling. owner reports <<name>> sometimes seem stiff on right hip (has had previous referral as was dislocated chronically). discuss Youmove/active advance, poss…	504	vaccination	2019-01-29 14:30:47	unknown			true neg	true neg	Not Recorded	12	BCS Not Recorded
385	"New pet. BIOP 2 weeks. Adopted from <<identifier>> dog rescue. O concerned that <<identifier>> is running milk and has several lumps on her. Otherwise bright and well. CE: mm pink and moist, capillary refill time <2, heart, chest ok. Marked mammary enlargement, milk being produced from all teats. Vulva swollen. Small (1cm) hard lump on dorsal neck, 1cm hard lump in caudal mammary gland. discusse…	606	tumour	2017-05-24 16:24:34	dog			true neg	true neg	BCS not recorded.	17	BCS Not Recorded
386	"eyes ears teeth ok <<location>> normal. weight fine. eating home made food. testicles both in scrotum. o considering getting neutered"	136	post_op	2018-02-16 17:32:06	dog			true neg	true neg	Not Recorded.	13	BCS Not Recorded
387	<<identifier>> - primary vacc (DHP + L4). DHP: A115D01. L4: A090A01. KC declined. Has started scooting at home, but no other concerns. Externally checked anal glands which were large and one expressed so both expressed with normal material/normal smell and easy to express. Advised if stools are loose then could add bran flakes eod to help firm them up to aid natural expression when defecating. BA…	562	vaccination	2018-09-18 18:18:42	dog			true neg	true neg	BCS not recorded.	17	BCS Not Recorded
388	6 months health check. clinical exam WNL. explained O if she is growing over 10 kg we may change the tablets of fleas for the upper weight.	140	other_healthy	2019-02-18 10:22:27	dog			true neg	true neg	Not recorded.	13	BCS Not Recorded
389	"In to check ears and clip claws. Shaking head and scratches on skin under each ear. Wrapped in towel for ears. R ear ok, made a little fuss but able to see down to TM and all ok. Yowled and hissed when trying to look in L ear and unable to see down to TM. Mild creamy discharge but part of canal seen looks ok. Warned O re not seeing TM and not really knowing what the cause of discomfort is. O sti…	657	other_unwell	2017-09-05 18:39:14	cat			true neg	true neg	Not recorded.	13	BCS Not Recorded
390	"health check nothing abnormal detected,advice vetaquad to help to stop develop-ment of dental plaque."	103	other_healthy	2016-06-10 11:48:52	dog			true neg	true neg	Not Recorded.	13	BCS Not Recorded
391	Anal glands checked, left one full, expressed easily normal discharge left empty, nails checked left dew claw clipped rest of nails ok	134	other_healthy	2018-09-05 11:27:09	dog			true neg	true neg	Not Recorded.	13	BCS Not Recorded
392	restart vacc again. BAR EDUF PUPD- Vd-. Chest.abdo/lnn/mm/eyes/ears ok, moderate dental tartare, disc brushing. Nobivac L4 + KC. 2nd L4 in 4 weeks. Next appointment in 4 weeks.	176	vaccination	2019-06-24 16:11:19	dog			true neg	true neg	BCS Not Recorded.	17	BCS Not Recorded
393	Quick health check and weigh in - O has been reducing amount of metabolic and switching back onto partially normally wet pouches as well - weight gain noted ++. Clinical exam - BAR - MM pink and moist - CRT 2 secs - teeth clean - HR/RR WNL - NAD on abdominal palpation - LN WNL - BCS 7/9. Discuss DIET!!!. Back on metabolic fully	329	other_healthy	2018-10-31 16:55:07	cat	BCS 7/9	BCS 7/9	true pos	true pos	BCS 7/9. BCS overweight.	24	7/9	bcs overweight
394	Reason: lump on chest... Hx: thinks it is getting bigger. Exam: small superficial dermal cyst; drained 1/2ml of clear fluid from it - warned it will probably refil but is not a problem	184	other_healthy	2019-09-13 09:05:02	cat			true neg	true neg	Not Recorded.	13	BCS Not Recorded
395	"~fractured upper canines - would benefit from dental. Ears still quite mucky continue with treatment. Recheck again 10d. Discuss timing for detnal then RSPCA ok to pay."	170	other_healthy	2016-08-22 15:38:58	cat			true neg	true neg	Not Recorded.	13	BCS Not Recorded
396	"Second L4. well on examination today. NAD. L4 A047A01 exp 11/18."	66	vaccination	2016-08-31 12:23:57	dog			true neg	true neg	Not Recorded	12	BCS Not Recorded
397	or she is doing fine, DUDE, no cor s , no v or d. she is eating wet food more now since she <<location>> a dental. otherwise she is fie. bar, mm pink, heart ok, lungs fine. no respond during abdo palpation. gave a melox oral <<name>>, see in 3 month. if ay concerns contact us.	277	other_healthy	2019-05-14 17:04:31	cat			true neg	true neg	Not Recorded.	13	BCS Not Recorded
398	"Recheck AGs. LHS VMI, normal feel, still some thickening of RHS still but no distinct mass felt. Reex in 10d-2w. Finish Abi and stop NSAID. Next appointment in 10 days."	170	other_unwell	2016-10-06 12:37:46	dog			true neg	true neg	Not Recorded.	13	BCS Not Recorded
399	"POC eating, drinking u + f fine, meds ok. Not wearing collar, slightly red at bottom of wound highly suspect from licking. Advised owner to put on collar as soon as gets home and leave on. Do not allow out with collar on. Went over neutered diets, hairball diets etc. Re-ex 1 week. POC"	287		2017-01-03 14:38:14	cat			true neg	true neg	Not Recorded.	13	BCS Not Recorded
400	"2nd L4. No problems reported."	31	vaccination	2017-09-05 14:13:07	dog			true neg	true neg	Not Recorded.	13	BCS Not Recorded
401	"gained weight but still a little more needed. nothing further on exam. teeth ok. ."	84	other_healthy	2018-07-05 16:38:28	dog			true neg	true neg	Not Recorded.	13	BCS Not Recorded
402	"recheck swollen face. Has eaten well overnight and some chicken. drunk as well. More comfortable in herself. Last ate at 9.30pm. Not insured. swelling in neck region is much the same as last night. drooling a bit from mouth and on checking mouth again could see a quite glance of inflammed tissue under the tongue. Been off colour O thinks for last week. t 39.2. Does play with sticks. 4mls of sero…	1093	other_unwell	2017-07-20 11:21:58	dog			true neg	true neg	Not Recorded.	13	BCS Not Recorded
403	"Booster nobivac dhpl4/KC wt 37.2kg. Good weight Several fatty type masses -no change Adv check any new or different masses if they appear. A/dr well No pd/pu noted On dry and wet senior diet + glucosamine /clo. Mouth/teeth v good Clean eyes/ears Chest/abd all ok No vomiting/diarrohea microchip checked found between shoulder blades. clipped dew claws. advise 6mnth check."	375	vaccination	2018-01-04 11:58:58	dog			true neg	true neg	BCS: Not Recorded.	18	BCS Not Recorded
404	"H. No O concerns, fine after last vaccination. E. NAD. T. Tricat/felv vaccination given., microchipped."	105	vaccination	2017-01-12 10:35:50	cat			true neg	true neg	Not Recorded.	13	BCS Not Recorded
405	"Wound healed very well, suture left to dissolve. OR no irritation, already not using BC and left the eye alone. EDDU as normal no V/D. On c/e HR/RR WNL. O decl temp."	167	post_op	2017-04-13 08:36:02	dog			true neg	true neg	Not Recorded.	13	BCS Not Recorded
406	""	2	other_unwell	2014-08-27 09:27:30	cat			true neg	true neg	Not Recorded	12	BCS Not Recorded
407	"Long discussion with o. Skin doing fine on Apoque - continue. But, episodes are gradually increasing - sometimes 10-20 per day, videos show normal activity into gradual collapse for 5-7 secs, then fine. Hr 120, sl systolic mx, no pulse defs. Suggest see <<name>> for assess and possible holter as ? could be a cause. At least snesible rule out at this stage. <<name>> to arrange. Contact number for…	485	post_op	2018-01-04 18:08:50	dog			true neg	true neg	Not Recorded.	13	BCS Not Recorded
408	""	2	other_unwell	2018-07-19 15:15:51	dog			true neg	true neg	Not Recorded	12	BCS Not Recorded
409	"ears check - quick - all ok. endectrid applied."	50	post_op	2016-02-18 10:48:07	dog			true neg	true neg	Not Recorded.	13	BCS Not Recorded
410	"2.68 kg Recheck. w/in a few hours after steroid was a different cat. Could walk better and happier. Not eaten anything today, but ate a lot yesterday. Got mirtazapine yesterday. Still has this sore. BAR, mm-pale, crt<2sec, eye/ear - wnl, LN - none raised, u/g - wnl. oral - grade 3/4 tartar w/ no inflammation. Mild malodour. No obvious lesions. abd palp - Still thickening of intestines, but now ~…	1059	other_unwell	2018-01-25 14:16:27	cat			true neg	true neg	BCS 4/9 - reduced condition.	28	4/9
411	"declined chip today. Next appointment in 4 weeks. w/w/flea and chip and discuss neutering. Agent brought in today"	115	other_healthy	2015-11-30 09:49:14	dog			true neg	true neg	Not Recorded.	13	BCS Not Recorded
412	"BOOSTER L. General health check and check chip. No abnormalities detected."	76	other_healthy	2017-02-17 14:35:06	dog			true neg	true neg	Not Recorded.	13	BCS Not Recorded
413	"r/s."	6	other_unwell	2017-07-28 17:49:07	dog			true neg	idk	I'm sorry, I do not understand the context of your input. Can you please provide more information or context so that I can better assist you?	141	idu
414	"second injection dhp a109b01. all ok,nails clipped. growing ok. large enough for quantex so given again. Next appointment in 2 weeks. l4, kc and endec"	152	vaccination	2017-11-24 14:08:35	dog			true neg	true neg	Not Recorded.	13	BCS Not Recorded
415	"growing well, heart normal, mouth good, had few spots blood in faeces today but otherwise good."	97	vaccination	2016-07-26 09:43:33	dog			true neg	true neg	BCS not recorded.	17	BCS Not Recorded
416	weight the same. motions vary from sift to liquid. abdomen still feels doughy. no ribbon intestines. add in antibiotics again to see if get response.	149	gastroenteric	2019-09-02 09:12:50	cat			true neg	true neg	Not Recorded.	13	BCS Not Recorded
417	"in self demanour appetite tc all fine and normal, first stool of the day is normal. thorughout the day becomes progressively looser and yellowish in colour. will do 4-5 different puddles of faeces in the afternoon. no blood ever, sometimes mucousy. Ce: nothing abnormal detected thin but not too thin, heart fine normal rate and rhythm mm pink + m very bright at home. advise promax for general pro…	498	vaccination	2016-08-17 18:09:59	dog			true neg	true neg	BCS Not Recorded.	17	BCS Not Recorded
418	"<<name>> - booster + KC. Hx: no concerns. Sx: BAR suspect arthritic changes. Tartar. Eurican Dhppi + L. KC Ao87c02 exp 09-2019"	129	vaccination	2018-05-18 08:41:36	dog			true neg	true neg	Not Recorded.	13	BCS Not Recorded
419	"Quick dental check. tarter on canines and molars, especially lower L molar. Adv S+P and possible remove back molars as required. O booking in."	144	other_healthy	2016-03-09 14:05:42	dog			true neg	true neg	Not Recorded.	13	BCS Not Recorded
420	"symptoms of colitis v bright no vom loose stools sensitive gut advise bland food reex if probs. T 38.1 no abdominal pain."	123	other_unwell	2015-02-16 15:46:07	dog			true neg	true neg	Not Recorded.	13	BCS Not Recorded
421	"looking much better today. extending the course of antbs. ckup next Wedn with a view to perform the operation."	113	other_healthy	2016-12-22 11:45:44	dog			true neg	true neg	Not Recorded.	13	BCS Not Recorded
422	"In for vaccination (l4+kc). Eating, dirnking, toielting fine, no vomtiing or diarrheoa, no coughign or sneezing. Ce: eyes, ears fine. Teeth with tartar, maybe dental next year. lnn wnl. normal abdominal palpation. Chest ausucltation: heart murmur 4/6, HR 150, RR wnl, lungs clear. Given l4+kc. Adsvied heart scan with <<name>>, advised think about it and give us a call if they would like to go ahe…	442	vaccination	2017-11-29 16:32:56	dog			true neg	true neg	BCS not recorded.	17	BCS Not Recorded
423	"History: annual booster. O&apos; has no concerns. Clinical Exam: has lost weight since last year intentinally. HR 160bpm. nothing abnormal detected on abd palp but quite growly so exam limited. lns ok. redening of ears edges - OR had small scabs - likely harest mites as opposed to sunburn. BCS 4/5. teeth ok. Differential Diagnosis: ok for vacc. Plan: continue weight loss."	376	vaccination	2016-09-01 10:33:22	cat	BCS 4/5	BCS 4/5	true pos	true pos	BCS 4/5.	8	4/5
424	"Recheck ID cyst. About 4 days looked as though it had burst, bled a bit and now looks resolved. No other issues, EDUF as usual, not licking at area. LF D4/5 slight firm thickening where cyst was, no erythema or heat, appears resolved. Rest of exam NAD other than still very overweight, discussed again."	304	other_unwell	2018-08-20 11:16:47	dog			true neg	true neg	Not Recorded. BCS overweight.	29	BCS: Not recorded	bcs overweight
425	"Vaccination Booster."	22	vaccination	2018-05-21 11:44:09	dog			true neg	true neg	Not recorded.	13	BCS Not Recorded
426	Medication check. In with <<name>>. Doing ok for age he feels, picky eater ( does need to loose weight , aim for 30kg). No V/D , no P/D. Very stiff , RF especially but both elbows crepitant, hips reduced ROM, stifles crepitant. Colour ok, tartar+ and gum nodule over RU canine. Hr100, regular no HM, chest sounds quiet but does pant. Abdo relaxed, NAD, some body wall soft s/c masses. Thinks has par…	539	other_healthy	2018-11-14 11:35:19	dog			true neg	true neg	BCS not recorded. However, the animal is noted to be overweight with a target weight of 30kg. The animal also has joint stiffness and possible arthritis with medication given in the morning with pardale and melox at night. The animal also has some soft subcutaneous masses in the body wall. Bloods for small biochemistry have been requested.	341	BCS Not recorded	overweight
427	"r ear looking muck and shaking head past 2 days. on exam wax, hair ++ and some discharge. nothing abnormal detected l ear other than hair ++. adv regular preventative cleaning q1-2 weeks and topical treatment for 1 week r ear. flanks fur filled in and nicer quality."	268	pruritus	2014-07-28 16:35:59	unknown			true neg	true neg	Not Recorded.	13	BCS Not Recorded
428	L4 DHP vac. owner didnt report any issues. defecating, urinating, drinking, eating all normal. nothing abnormal detected on clinical exam. owner had her on a diet and could still lose more but doing well so far. owner declined flea/worm/kc vac	244	vaccination	2018-10-25 11:30:32	dog			true neg	true neg	BCS Not Recorded.	17	BCS Not Recorded
429	booster tricat and felv. all well no probs. exam all well. still feels occ issues w back/mobility non progressiv <<name>> lameness nad on exam monitor - invest if progressive. watch wt discuss check 6 months.	210	vaccination	2019-07-10 18:10:21	cat			true neg	true neg	Not Recorded.	13	BCS Not Recorded
430	"Tricat/FeLV A321E01/4N4D01. Health check fine. O no concerns. <<identifier>>. Low grade murmur at sternal border. Not been detected before, discuss haemic murmur. Advise recheck in 2-3 months. Is very stressy in here. <<identifier>>."	235	vaccination	2014-11-25 17:22:30	cat			true neg	true neg	Not Recorded.	13	BCS Not Recorded
431	"Dx USI in <<identifier>>. On Propalin. OR checked for urinary inf, -ve. Was on Prop for 1 month, then stopped for two weeks, but incont returned."	147	other_unwell	2015-11-18 09:25:19	unknown			true neg	true neg	Not Recorded.	13	BCS Not Recorded
432	"Annual vaccination (l4) and check. Had DHP 2017. CE NAD. OR no issues. Moderate tartar all quarants but no problem at the moment. KC due Jan 2019. Next appointment in 4 months (KC vacc)"	187	other_healthy	2018-08-30 08:47:18	dog			true neg	true neg	Not Recorded.	13	BCS Not Recorded
433	"off back legs,can use but very weak,emaciated,palpable R thyroid,tachycardia,mumur,didn`t want treatment so euthanased"	120	other_unwell	2016-05-30 10:05:33	cat			true neg	true neg	BCS not recorded.	17	BCS Not Recorded
434	"nibbling at bottom - eag+++/+++ normal secretion, easy to express. discuss supplements to bulk F+. Lameness LF improved after starting joint supplement and change in diet, has recurred a couple of times."	205	other_healthy	2018-08-22 12:19:56	dog			true neg	true neg	BCS Not Recorded.	17	BCS Not Recorded
435	"0.3ml cytarabine inj."	23	other_healthy	2015-12-11 18:46:42	dog			true neg	true neg	Not Recorded.	13	BCS Not Recorded
436	"Present for a follow up."	26	trauma	2018-07-20 13:42:19	cat			true neg	true neg	Not Recorded.	13	BCS Not Recorded
437	. started urinating in bed and urinating in house last few days. normally is fine.no changes to routine. well in self.bladder feels small. treat for cystitis. rv week with urine sample if no better	197	other_unwell	2018-10-15 11:52:27	dog			true neg	true neg	Not Recorded.	13	BCS Not Recorded
438	"left eye flare up of corneal signs, sequestrum on left eye now and blepharospasm. Neovascularisation seen around scarring and sequestrum, fl +ve in ring around, able to penetrate retina. Epiphora. Right eye quescent and scarring but fl -ve, advise start metacam and continue fucithalmic for 7 days, O has supply, if not improving over weekend, advise to swtich abc drops. O to phone with update on …	407	trauma	2014-07-25 14:35:07	cat			true neg	true neg	Not Recorded.	13	BCS Not Recorded
439	"Presented for 2nd L4. O has no concerns, BAR, DUDE, no coughing/sneezing, no v/d, no pu/pd, no itching. PE: eyes adn ears clean, mmpink, CRT &lt;2s, mild build up of tartar on carnassials otherwise clean, LN all Wnl, NAD chst or abdo. discussed dental care - o cleans ~twice a week, asked about dentastix and I informed her how they work, also discussed aquadent and plaqueoff - o wanted to know if…	484	vaccination	2015-12-18 09:04:06	dog			true neg	true neg	Not Recorded.	13	BCS Not Recorded
440	"HR 104bpm. RR 24bpm. MM pink and moist. teeth good condition. BCS 4/9."	72	vaccination	2015-07-24 18:19:50	dog			true neg	true neg	BCS 4/9	7	4/9
441	"rx tomorrow. Today lethargic ate chicken this morning and then about midday Vomitted 2hours later. has eaten fbs in the past and needed surgery <<identifier>> Country. Poos were normal Tues pm and then a small poo this am. t38.8 - Sub mandib lymph nodes up abdomen relaxed inc gut sounds ***-v gassy. I dont think theres any Fb as abdomen comfortable and soft. Start synulox/cerenia start some wate…	495	gastroenteric	2018-07-26 18:31:11	dog			true neg	true neg	Not Recorded.	13	BCS Not Recorded
442	Nail bed dermatitis. Licking and RH ++, O noticed crusting around nail. PE: BAR, mms pink, eyes clear, abdo palp comfortable, BCS 4/9. RH 2nd digit mild crusting around nail and moist dermatitis between 2nd and 3rd digit. O t bathe BID with dilute hibi, dry and apply isaderm. O to stop her licking. recheck in 5 days.	318	other_unwell	2019-10-03 11:21:28	dog			true neg	true neg	BCS 4/9.	8	4/9
443	"owner reports eye seemed dry for few days but yesterday weeping again, always clear discharge and doesnt seem to bother him at all. owner feels is worse in humid weather and felt itwas better when getting antihistamines. advise may well be allergy related and if better when taking piriton should continue especially in summer months. fluorescein negative today, no discharge and no inflammation. s…	735	other_healthy	2016-09-06 17:41:50	dog			true neg	true neg	Not Recorded.	13	BCS Not Recorded
444	second vacc all fine nsf reex 2 weeks l4	40	vaccination	2018-11-06 17:05:54	dog			true neg	true neg	Not Recorded.	13	BCS Not Recorded
445	"RVN weight clinic- Weighed- lost a fair bit since last visit but body score 5-6/9. Was 15.82kg now 14.92kg. To feed the same but re-weigh in 4 weeks to check not loosing too much. Very energetic so this will help burn off calories. May need to up food next time if still loosing so much in a short space of time. Next app in 4 weeks."	335	other_healthy	2018-04-14 11:38:19	dog	body score 5-6/9		false neg	true pos	BCS 5-6/9. BCS overweight.	26	5-6/9	bcs overweight
446	. Purulent discharge from R eye last couple of days. Also snuffling returned, never fully cleared. BAR & DUDE all OK. Mmbs P+M. Lns WNL. NAD on thoracic ausc. Abdo relaxed. PQ good. R eye mild conjunctivitis. Teeth - WNL. Poss dacrocystitis, advised Tx as above, INI advised Rv & possible tear duct flush. Resp - trial combined enroflox + doxy, O aware most resp infections in rabbits never fully re…	405	other_unwell	2019-06-22 14:39:37	rabbit			true neg	true neg	BCS: Not Recorded.	18	BCS Not Recorded
447	"Acute appearance skin mass L thigh lateral, approx 8mm, red, raised small scab. Appearance suggestive MCT or histiocytoma. Needle aspirate x 2 - passive and active. Lab Request References Generated: Needle Biopsy Cytopathology (External Laboratory) is 015775."	261	tumour	2018-01-12 16:13:25	dog			true neg	true neg	Not Recorded.	13	BCS Not Recorded
448	". tricat a354d01 f<<passport>> nobivac. eyes ears teeth <<location>> normal. weight ok growing well. nad. castrate and chip at 5.5m old"	139	post_op	2017-05-15 09:33:10	cat			true neg	true neg	Not Recorded.	13	BCS Not Recorded
449	"Quick check. Doing very well, owner using pred max once a week, good compliance with topicals. Occasioanlly likcs feet otherwise no pruritic behaviours. Continue with flea treatment and topicals. Stop prednisolone and re-ex if pruritus reoccurs"	246	pruritus	2017-02-22 14:05:11	dog			true neg	true neg	Not Recorded.	13	BCS Not Recorded
450	"pre op check for castrate."	28	other_healthy	2014-05-21 14:55:26	cat			true neg	true neg	Not Recorded.	13	BCS Not Recorded
451	"Vacc. Nobivac L4/kc A032A02/A066C02. Overweight. Discussed diet, reducing amount of food. Very healthy otherwise. good teeth. Rest NAD."	137	vaccination	2015-08-24 17:31:04	dog			true neg	true neg	BCS recorded: overweight. BCS overweight.	41	BCS: Not recorded	bcs overweight
452	"REASON: not herself, weight gain, poss lame LF. O reports that since attacked in Sept <<identifier>> not really been her usual self, often doesn't want to go for walks (although will go more willingly with Mr) , sometimes lame LF (corns?), has gained weight and is a bit more nervous at times. O also wanted lumps checking. PE: mmbs pink, crt1s, chest asuc NAD, abdo palp NAD, has gained 2kg, multi…	1119	other_unwell	2018-03-13 14:52:22	dog			true neg	true neg	BCS not recorded.	17	BCS Not Recorded
453	S: Pet presents for exam and vaccines. O: BAR, BCS /9, P: R: MM-. EENT: No ocular or nasal discharge, ears free of debris, eyes clear. Oral: Upper right carnasial has gingival recession and. LN: no palpable enlargement. HL: normal auscultation, lungs clear. Abdomen: Soft, no pain on palpation, no distention. MS: Ambulatory x4, no lameness observed. Integument: No ectoparasites seen, healthy skin …	524	tumour	2019-10-17 15:00:14	cat			true neg	true neg	BCS not recorded.	17	BCS Not Recorded
454	Fairly BAR kitten. Said to be 10wks old - looks less. T 39oC. Bilateral conjunctivitis with ocular discharge. No sneeze or cough reported. Percussion resonance of chest is good. Abd soft and painless. Has fleas. Worming history unclear. Too small for Endectrid at present.	272	other_unwell	2018-12-22 12:04:51	cat			true neg	true neg	Not Recorded.	13	BCS Not Recorded
455	"3.605 kg. Severe gingivitis with mild to mod tartar upper back teeth. H/L auscult normal. No goitre. Abd palp nad. Will pick up endectrid and quantex when brings in <<location>> next month."	192	vaccination	2017-07-20 09:07:40	cat			true neg	true neg	Not Recorded.	13	BCS Not Recorded
456	"doing well but bothering at nail, nail bed slightly inflamed but as expected, unable to leave opebn as dog would lick and wont wwear collar regarding ex ebd of week."	167	post_op	2018-05-21 12:07:13	dog			true neg	true neg	Not Recorded.	13	BCS Not Recorded
457	"HPC 6 month health check. OR no concerns, EDUD fine, no C/S/V/D. PE-BAR, EENT fine, broken R upper canine, no pulp exposure, LN-WNL, heart and thoracic ausc-NAD, comfortable on abdo palp. quantex given in consult."	215	other_healthy	2018-08-20 11:21:15	cat			true neg	true neg	Not Recorded.	13	BCS Not Recorded
458	"Skin much improved & ears better, adv just use malaseb around ears."	69	other_healthy	2017-03-29 09:40:38	dog			true neg	true neg	Not Recorded.	13	BCS Not Recorded
459	""	2	vaccination	2017-03-03 11:15:28	dog			true neg	true neg	Not Recorded	12	BCS Not Recorded
460	· Weights + BCS -28.6 kg 5/9. · Eyes -ok. · Ears -ok. · Teeth -ok. · Heart Rate + Rhythm -reg. · Lungs -ok. · Abdomen -ok. · Skin -ok. · Check Chip -ok. · Claws -. · Other -. Discuss: Neutering -not yet. HPC -ok. Insurance -no. Bloods -. Booster vac DHP+L4+KC.	264	vaccination	2019-05-21 17:01:59	dog			true neg	true neg	BCS 5/9.	8	5/9
461	"Conjunctivitis - both eyes but R&gt;L otherwise NAD on CE inc chip check."	75	other_unwell	2016-10-10 14:46:07	dog			true neg	true neg	Not Recorded.	13	BCS Not Recorded
462	2nd osurnia treatment given, owner reports not shaking ears now but not fully. On PE: bilateral OE still present but milder than last time - gave 2nd lot and rv if not resolved	176	other_unwell	2018-12-17 18:13:26	dog			true neg	true neg	Not recorded.	13	BCS Not Recorded
463	"flare up of skin again, multiple lesions acorss body, flea treatment applied and depo given. adivsed routine flea."	116	other_healthy	2017-07-27 15:50:56	cat			true neg	true neg	Not Recorded.	13	BCS Not Recorded
464	"O brought in for a friend for vaccine. Nevver had a vaccine here from records so recommend restart. Nad here. Re see 3 weeks. bcs 6/9"	135	vaccination	2015-12-11 14:49:31	cat	bcs 6/9	bcs 6/9	true pos	true pos	BCS 6/9	7	6/9
465	"Never been seen by a vet. O concerned over last 2 days - woulnt come down stairs, wouldn&apos;t eat breakfast. Ate a little dog meat yesterday. Not offerend her anything this morning. No vomiting/diarrohea. Muscle wastage on hind lims. No access to medications. no medications or supplements/."	296	other_unwell	2015-11-17 08:48:54	dog			true neg	true neg	Not Recorded.	13	BCS Not Recorded
466	""	2	vaccination	2017-06-26 15:55:29	unknown			true neg	true neg	Not Recorded	12	BCS Not Recorded
467	Lovely pup. Getting on well. Feeding RC and loving it. Leaving microchip until 2nd vaccination as still very small. Registered 4 weeks free insurance. Due worming next friday so going to call in for a weigh and worm. Then back in 2 weeks for 2nd vaccination and microchip.	272	other_healthy	2019-06-27 10:10:49	dog			true neg	true neg	Not Recorded.	13	BCS Not Recorded
468	"Booster Vaccination - Authorised for flea &amp; worm preparations for 12 months. Any concerns from owner? Hind feet very inflammed since went for a walk week or so ago. MOUTH/ DENTAL CHECK- NAD. EYES/EARS_NAD. THORAX/HEART_NAD. ABDO- too tense for meaningful palpation. LIMBS-Hind feet very inflammed paws, sudden onset, looks like walked through something irritant. Not been seen to be licking. SK…	655	vaccination	2016-09-28 10:02:46	dog			true neg	true neg	BCS 2.5/5	9	2.5/5
469	"Booster. DUDE normal. No v/d/c/s/itching. OR no concerns. Teeth, mucous membranes, eyes, ears, skin, heart, lungs, abdo, Lns fine. HR 192. BCS 5/9. owner has used one of the &lt;4kg endectrids but will return the other 2 to be swapped for &gt;4kg ones."	254	vaccination	2016-03-21 10:15:54	cat			true neg	true neg	BCS 5/9	7	5/9
470	""	2	vaccination	2015-06-08 17:20:30	dog			true neg	true neg	Not Recorded	12	BCS Not Recorded
471	"booster l4/kc a039a02/a068g01. all ok on exam O no concerns. Gained some weight over christmas as not been training."	118	vaccination	2016-01-29 09:21:29	dog			true neg	true neg	BCS: Not Recorded	17	BCS Not recorded
472	"Restart vacc protocol. Or dude nad, bar nad, no v/d/c/s. chest ausc/abd palpation nad. MM pink bcs 5/9, tcr&lt;2s. teeth, ears, eyes fine. explained to the O vacc protocol and treatment for fleas and worms. Tricat+FeLV vacc given. next vacc in 3 weeks"	254	vaccination	2016-07-25 18:06:07	cat			true neg	true neg	BCS 5/9	7	5/9
473	HPC 6 month health check. All within normal limits on CE, spay wound all healed and dried up now. Owner no concerns, OR BAR, DUDE, v-d-s-c-. Weight 5.7kg BCS 4/5 - has put on 1.79kg since spayed in July, advised would like to see a waist, tucked up ventrum and feel ribs more than can currently, adv <<identifier>> 5.2kg, weigh out food for 5kg dog initially and reduce SID half dentastix chew to ha…	496	other_healthy	2018-11-02 10:53:22	dog	BCS 4/5	BCS 4/5	true pos	true pos	BCS 4/5.	8	4/5
474	"final post operative check. wound A1. dog A1. sign off."	57	vaccination	2017-09-20 16:30:45	dog			true neg	true neg	Not Recorded.	13	BCS Not Recorded
475	"lame. wound at foot. got cut left hind paw 2 days ago. owner cleaned and applied sudocream. dog wont stop licking. now looking sore and dog slightly lame. well in himself otherwise. lateral side of digit 3 LH moist wound near nail bed. nail itself solid. inflamed but no significant swelling. painful to clean. cannot completely exclude FB. may need general anaesthetic to explore. clipped, cleaned…	556	trauma	2015-09-25 12:01:41	dog			true neg	true neg	Not Recorded.	13	BCS Not Recorded
476	"Head hotspot. overnight scratching at head. - EXAM: sore hotspot on top of the head 4 cm circle. looks like a wet and red. - ASSESSMENT: we need to stop him rubbing at the area, only way here is a buster collar, inflatable will not stop him scratching / rubbing. We will start w twice daily cleaning w cooled boiled water, pad dry and apply isaderm for 7 days initially. gave a dexadresson to remov…	538	pruritus	2017-03-23 09:38:46	dog			true neg	true neg	Not Recorded.	13	BCS Not Recorded
477	Weigh and flea treatment 1.95kg BCS 3.5/9. O reports bright happy and eating normally, has had diarrhoea for a couple of days. O started feeding chicken and rice yesterday. Discussed using probind and/or gastro diet. O going to monitor at present. Adv if not resolved or presents with lethargy/vomiting to see vet. Applied endectrid in consult. Re booked for 4 weeks.	367	other_healthy	2018-09-28 09:49:54	dog			true neg	true neg	BCS 3.5/9.	10	3.5/9
478	Check up + repeat endectrid/quantex. History: Doing well at home. EDUF fine, no V/D noted, exercise levels good. Almost through the chewing phase. Exam: BAR. BCS 6/9. <<location>> HR 100, ausc/pulse NAD. Resp rate/effort/ausc NAD. MM p/m, CRT<2, hydration good. Eyes, ears, nose, mouth NAD - great teeth/gums. Peripheral LN NAD. Abdo palp NAD. Skin NAD, coat normal for breed - beginnings of dreadlo…	469	other_healthy	2019-01-08 17:12:17	unknown	BCS 6/9	BCS 6/9	true pos	true pos	BCS 6/9.	8	6/9
479	"Express anal sacs. also dog appears to be inseason - only 5 months old tho."	77	other_healthy	2016-08-22 10:40:19	dog			true neg	true neg	Not Recorded.	13	BCS Not Recorded
480	<<name>>: Blood taken	21	other_healthy	2019-02-28 09:19:37	cat			true neg	true neg	Not Recorded.	13	BCS Not Recorded
481	"REASON: primary vaccination Tricat and FeLV. BIOP 1 week ago, confirmed DOB. Breeder has fleas/wormed recently: 20th to 23rd /07 had panacur. 12/08 - given Advocat. On kitten food (<<brand name or identifier>>). DUDE ok. Litter trained already. CE: BAR, HR 200+ no murmurs/arrythmias, mm-PandM CRT<2s, chest-NAD, abdo-NAD. Eyes,ears,teeth-NAD. BCS 3/5. Female. No flea dirt, good coat. No umbilical…	536	other_unwell	2017-08-23 16:24:52	cat			true neg	true neg	BCS 3/5.	8	3/5
482	"O worried that she slipped and yelped on sat in kitchen and has been really quiet since. is quite silly in here so quite difficult to examine fully. seems most sens over palp of LH stifle. reluctant to extend fully and flex. Difficult to elicit any drawer. advise dcomplete rest for 1 week and metacam. revx if no better"	322	trauma	2014-06-02 16:19:27	dog			true neg	true neg	Not Recorded	12	BCS Not Recorded
483	"Lump. owner notcied approx 3cm mass right hand side abdomen at the weekend, not bothering him, not changed in size. Susupect lipoma, aspirates taken. Also owner reports watery eyes, sometimes gunky, STT normal both eyes, fluoro -tear test flow negative. suspect blocked tear ducts,advise fluishing may help but no guarantee"	326	tumour	2018-08-07 17:49:44	dog			true neg	true neg	Not Recorded.	13	BCS Not Recorded
484	"In for vaccs but not due until October"	40	other_healthy	2018-04-23 10:36:36	dog			true neg	true neg	Not Recorded.	13	BCS Not Recorded
485	pock , BAR DUDE ok at home. wound looks great, advised to keep on meds and to restrict exercise, advised that the muzzle they have is designed for <<name>> type dog and is unsuitable as starting to rub and cause hair loss, size 10 baskerville fits fine. fitted in room and O bought	281	other_healthy	2019-04-24 16:55:01	dog			true neg	true neg	Not Recorded.	13	BCS Not Recorded
486	"2.61 Kg_ Check. Hx: Indoors. Mr reports fine but last 2 days drinking lots, Ravenous last weeks but eatingless last 2 d. Pe: Lost weight. Alert but weak, dehydrated, skin tent. Pale mucosas. Thin, <<identifier>>. Lns, Abdmn palpat fine, Chest auscult fine. HR, RR wnl. Temp 37.8. Ddx: Adv check kidneys and T4. Plan: - Declined iv or sc fluids today or any investigat. Adv poor px, better recheck a…	537	other_healthy	2017-05-25 18:02:49	cat			true neg	true neg	Not Recorded.	13	BCS Not Recorded
487	"OR: Tricat + FeLV restart vaccination. S:bar. O: heart rate 160, respiratory rate 42, mucous membranes pink and moist, capillary refill time <1,5s. A: no pathological spunds on herat and chest, m-skeletal sys nervous sys, ears - normal. teeth - normal, gingivitis - on the maxila. eyes -watery eyes, some discharges also as the OR said , conjunctiva a little bit iritated. no pain on the abdominal …	577	vaccination	2017-06-06 18:10:05	cat	BCS 6/9	BCS 6/9	true pos	true pos	BCS 6/9. BCS overweight.	24	6/9	bcs overweight
488	""	2	post_op	2015-12-18 16:05:16	dog			true neg	true neg	Not Recorded	12	BCS Not Recorded
489	"Booster, dental disease. OR no concerns. CE unremarkable, but has FORL upper LHS (207, possibly also 208). Recommended dental asap, discussed benefit of HPC. Gave vaccs, O joined HPC. Dispensed flea and wormer. Book in for HPC dental within the next 2-3 weeks"	263	vaccination	2016-03-21 10:29:34	cat			true neg	true neg	Not Recorded.	13	BCS Not Recorded
490	Next appointment in 4 days. In for recheck wound on elbow. O thinks looking better, been putting socks on back foot so cannot scratch. On exam today wound granulating, isnt nice but wouldnt rush to debride at suture at this point, see if can manage by secondary intention, advise will take some time and cannot rule out needing further surgical intervention in future. Cleaned in consult. O to conti…	464	post_op	2019-07-01 09:07:02	dog			true neg	true neg	Not Recorded.	13	BCS Not Recorded
491	"R ear now with black wax. O says is squelching. Allowing me to inspect, not so erythematous. Scratch has healed v well. Advise treatment ear."	144	other_healthy	2016-07-11 15:57:47	dog			true neg	true neg	Not Recorded.	13	BCS Not Recorded
492	"possible uti. settled completely last night but urianitng everywhere in the house over the last few days and blood in urine. does eat alot, does drink alot too, tiolets outside normally. no meds at the moment at all. 11.7. phone mobile with rtezsults. start catease."	272	other_healthy	2016-01-15 09:59:51	cat			true neg	true neg	Not Recorded.	13	BCS Not Recorded
493	sutures out surgical inscissions no problem however undulating tissue deep to skin at the cranial right thorax site - suspect is suture material in sc tissue running drosal to ventral instead of <<identifier>> to caudal as the skin suture line does - no swelling or flocculence palpated, o to monitor	300	post_op	2019-04-16 15:15:21	dog			true neg	true neg	Not Recorded.	13	BCS Not Recorded
494	<<name>> In to clip out matted fur, only a few matts on abdo, let us clip out easily, think could get very grumpy if took too long to clip out matts"	149	other_healthy	2018-06-29 10:10:07	cat			true neg	true neg	Not Recorded.	13	BCS Not Recorded
495	"5. -. think some of <<identifier>>&apos;s tablets may have been used for <<identifier>>."	90	other_unwell	2016-05-06 18:42:56	dog			true neg	true neg	Not Recorded.	13	BCS Not Recorded
496	"Anal glands. O says she has been smelly again. Left side very full and difficult to empty. Right side normal size and contents. No sign of infection or discomfort."	165	other_unwell	2015-10-14 17:05:38	dog			true neg	true neg	Not Recorded.	13	BCS Not Recorded
497	"O reports scratching a lot over night. Just a few scabs on her dorsum and neck but not on belly or axilla. O applies frontline. Expressed ag still some content in it esp RAG. Discussed to try shampoo if no improv to get back, also adv to try Advocate."	253	other_unwell	2016-10-11 10:20:41	dog			true neg	true neg	Not Recorded.	13	BCS Not Recorded
498	Watery brown D for past 2 weeks. Otherwise pretty well in herself. Eating Ok and no change in diet. has been sick a few times- bile only rather than food. Noisy guts at home though quiet today. HR 140 but bnervous dog and otherwise has seemed fine at home. Likely infn ?possible Giardia so Panacur for this plus metronidazole,	326	gastroenteric	2019-10-11 16:17:01	dog			true neg	true neg	Not Recorded.	13	BCS Not Recorded
499	"brought iin for post op check after castratio. Health check all ok temperature 38.8*C. Been e/d/u/f all normal since operation and has managed well with the collar on. Managed to get colar off yesterday and destroyed it. Checked wound and it has all healed up well. Owner can start in introduce exwrcise again over the next week and see if nec"	346	post_op	2017-02-21 14:23:37	dog			true neg	true neg	Not Recorded.	13	BCS Not Recorded
500	In for meds check for incontinence. OR currently on 0.5ml urilin once daily and is doing well on this, no signs of adverse effects and no further incontinence. BAR, EDUF normally, no v or d. On clinical exam: MM p and m, crt<2s. thoracic ausc NAD, abdo palp NAD. offered bloods today for meds check - owner declined, definitely would advise at next check. happy to authorise meds for 6 months today.	399	other_unwell	2019-01-18 15:22:24	dog			true neg	true neg	BCS not recorded.	17	BCS Not Recorded
501	Both anal glands very full	26	other_healthy	2019-08-23 12:05:32	dog			true neg	true neg	Not Recorded.	13	BCS Not Recorded
502	DHP L4 KC vac. owner didnt report any issues. defecating, urinating, drinking, eating all normal. nothing abnormal detected on clinical exam, no hm heard today but at last check grade 1-2, several lumps, no changes in past few years, owner declined fna for now as happy to monitor. Occ has signs of pancreatitis and over the years owner has given a cerenia tablet and its worked for him, owner think…	516	vaccination	2018-09-07 17:56:37	dog			true neg	true neg	Not Recorded.	13	BCS Not Recorded
503	"Horner's syndrome recheck. OR droopy eye remained the same, has better appetite now but no change from before. DUDE, no c/s/v/d. PE. sunken L eye with elevated 3rd eyelid with droopy lower eyelid on the L (Horner's syndrome). R eye nad. ears, nose and mouth nad. mm pink, CRT 1-2s. heart ausc nad, lungs sound clear. abdo palp nad. BCS 6/9. A: Horner's syndrome. P: Discussed PE findings with O, ex…	762	other_unwell	2018-08-13 15:54:16	dog	BCS 6/9	BCS 6/9	true pos	true pos	BCS 6/9. BCS overweight due to being 6 or more out of 9.	56	6/9	bcs overweight
504	""	2	other_healthy	2018-02-15 16:25:59	dog			true neg	true neg	Not Recorded	12	BCS Not Recorded
505	"HR 120, still vomiting after drinking loads, still urinating a lot. has started with diarr last few days, like water, has had bits of d+ intermittently for last few weeks though. is really off food now, hardly eating, very lethargic now and struggling to get up - o had to help to get up from waiting room. has started coughing the last week; increased rr in consultation, mucous membranes pale tod…	901	other_unwell	2016-03-17 17:51:43	dog			true neg	true neg	Not Recorded.	13	BCS Not Recorded
506	"Booster DHP L4 KC. Doing well, BAR DUDE. CE nad."	51	vaccination	2016-03-03 17:30:55	dog			true neg	true neg	Not Recorded.	13	BCS Not Recorded
507	"Re ex 4th digit RH. Infection and inflammation around nail bed has now cleared, O to decide whether they want the toe removing, elderly so increased GA risk but heart ausc NAD, recommended pre op bloods if going ahead with procedure. O thinks nail at that angle is uncomfortable for her long term and likely to catch again so may opt for removal, estimated costs at last consult, explained usually …	442	other_unwell	2016-08-30 18:38:27	dog			true neg	true neg	Not Recorded.	13	BCS Not Recorded
508	. Check all ok booster	22	other_healthy	2019-08-09 17:42:49	dog			true neg	idk	I'm sorry, but it seems that your input does not relate to the given task. Could you please provide me with more information or clarify your request?	149	idu
509	"30kg vacc restart l4/KC a043b02/a069a01. going into kennels 3rd june. ce- BAR, MUZZLE for exam, all wnls. chip checked - same as on record. 2nd l4 in 4-6wks"	158	post_op	2016-05-24 14:58:33	dog			true neg	true neg	Not Recorded.	13	BCS Not Recorded
510	"re-ex. been ok until this weekend, seemed to get a bit more agitated over the weekend, owner thinks a bit oozy, e/d fine no vomiting/diarrohea, been moaning a little since it strated to trickle. TPR all within normal limits. LHS face slightly swollen by ear, MILD head tilt. R ear fine. L ear thick brown discharge comign from canal, wiped and cleaned and then able to examine down to the drum easi…	780	other_healthy	2017-07-18 17:00:29	dog			true neg	true neg	Not recorded.	13	BCS Not Recorded
511	Recurrence of Diarrhoea with blood in it. Was fine on the meds. Exam unremarkable. First step send faecal as he is on prednisolone long term he is immune compromised/allergic to everything so want to ensure it isn't an infection that we haven't quite fought off. If clear consider full bloods/b12/folate/abdo scan.	314	gastroenteric	2019-09-25 10:55:14	cat			true neg	true neg	Not Recorded.	13	BCS Not Recorded
512	"small mass on right thoracic wall, subcutaneous, pea-sized, soft consistency, freely moveable. o to monitor, too small to FNA at this point so other option would be removal"	174	vaccination	2018-06-09 10:08:39	dog			true neg	true neg	Not Recorded.	13	BCS Not Recorded
513	O wanting written prescription for Nexgard (which we don't normally stock) for flea and tick treatment as found flea and has had infestations before. Not keen for bravecto or other so discussed written prescriptions (one for every three months and needs to be seen every 6) which O happy with. Intermittent diarrhoea but has since cleared. Small rash in right inguinal region but O thinks secondary …	451	other_healthy	2018-11-26 16:42:39	dog			true neg	true neg	Not Recorded.	13	BCS Not Recorded
514	"In for vaccination. or no concenrs. defecating, urinating, drinking, eating normally, no v+ or d+. physical exam nothing abnormal detected. bright, alert and responsive. mucous membranes pink and moist, capillary refill time <2sec. teeth really good, O says he has a dentastix everyday and brushes every now and then. eyes/ears/LN nothing abnormal detected. abdomen palpation nothing abnormal detec…	484	vaccination	2017-09-13 10:44:40	dog			true neg	true neg	Not Recorded.	13	BCS Not Recorded
515	""	2	other_unwell	2016-06-02 17:02:23	dog			true neg	true neg	Not Recorded	12	BCS Not Recorded
516	Vet:<<name>> Problem: cough/dry retch Weight: 11.2kg BCS: 5/9, reasonable amount of muscle. Is fine in himself, no V+/D+, appetite and drinking fine but had a cold a week or so ago with sneezing, runny nose, coughing, has resolved but now is"dry heaving"when he gets excited. Has done this once or twice a month long term but now much worse. BAR, nothing abnormal detected on exam other than huffing…	1011	respiratory	2019-01-24 10:31:38	dog			true neg	true neg	BCS: 5/9.	9	5/9
517	"POC 2 spey. Still swelling around wound - no pain or redness. No discharge. Swelling is soft. EDUF. BAR. Adv monitor - RC 1 week. Swelling WNL post spey and should regress within next 1-2wks. Next appointment in 1 week. 3rd POC"	229	post_op	2016-12-24 09:08:41	dog			true neg	true neg	Not Recorded.	13	BCS Not Recorded
518	<<name>> Tricat FelV. HX. DUDE fine. No V+D+. Lump appeared 2-3 weeks ago where he developed a bump on his mid back on the midline towards the right. It started as a skin coloured bump, then went the colour of a bruise and this cleared and now normal skin colour again. No change in size since first seen. When O was showing <<name>> the lump the cat turned and bit her. Asked her to wash her hands …	878	vaccination	2019-06-21 18:36:21	cat			true neg	true neg	Not Recorded.	13	BCS Not Recorded
519	. Os were away start of the week, got back 36hrs ago and noticed eyes were weeping OU but OD>OS. Mucopurulent discharge but mild. Cleaned with salt water but still some by today. Is well in self otherwise, vaccinated, DUDE fine. Os concerned as fights a lot so maybe scratch. Holding both eyes open, no blepahrospasm or swellings evident. Minimal discharge OU. PLR normal, fundic exam normal, fluro …	491	other_unwell	2019-01-25 09:12:43	cat			true neg	true neg	Not Recorded	12	BCS Not Recorded
520	"started with RFL over the last 7d. struggling to get up from rest. on ex - Rt elbow appears most uncomfortable and sl hot. ht an dlungs - nothing abnormal detected. abdomen - nothing abnormal detected. dental score 3-4 - ?possible inf. start different NSAIDs and tramadaol additionally for ?flare up."	308	other_healthy	2016-09-08 18:06:57	dog			true neg	true neg	Not Recorded.	13	BCS Not Recorded
521	". <<name>> has D+, no furtjher V+ since sat- just one episode in the car on Sat. MM pink, heart and lungs nothing abnormal detected, abdo palp nothing abnormal detected and no discomfort. Budgetary constraints so rec symptomatic treatment as still eating drinking and no V+/abdo discomfort. Advise can't rule out pyo/pancreatitis,liver prob, parasites etc witjhout fi advise next steps would be blo…	551	other_unwell	2017-05-08 18:27:28	dog			true neg	true neg	BCS Not Recorded.	17	BCS Not Recorded
522	"Feeling his age sl. Bilat mild cataracts + conj'itis. Discuss Sx, decide against. Pin point corneal ulcer L. ??? 2^to dry cornea as midline. May required artificial tears at night? To reassess next wk. Discuss Propentoff. O keen to try for 1 month. Will start next wk, <<identifier>> eyes settled."	299	other_unwell	2015-05-13 10:40:29	dog			true neg	true neg	Not Recorded.	13	BCS Not Recorded
523	"L4 booster"	12	vaccination	2015-07-01 09:36:53	dog			true neg	true neg	Not Recorded.	13	BCS Not Recorded
524	"RF lameness worsened. OR on the vetoryl polyuria/polydipsia reduced slightly, still polyphagic and otherwise well in herself. due pre-vetoryl cortisol blood test next week. on gabapentin 200mg BID. also on epiphen, incurin and vetoryl (checked with vetoquinol who advise not to give tramadol with epiphen). owner gave one tramadol last night and one this morning to no effect. PE: RF 5/10 lame. cre…	628	vaccination	2018-05-11 16:34:18	dog			true neg	true neg	BCS not recorded.	17	BCS Not Recorded
525	. Next appointment in 2 weeks. Recheck ear tip	46	other_unwell	2019-06-05 11:54:11	cat			true neg	true neg	Not Recorded.	13	BCS Not Recorded
526	"Lump unchanged owner monitoring, owner not keen on dental/surgery. All else ok."	81	other_healthy	2016-06-30 16:32:01	cat			true neg	true neg	Not Recorded.	13	BCS Not Recorded
527	"Recheck ears and feet. feet <<identifier>> much better but owner concerned regarding ears. not improved much since last visit, very smelly. on exam, left ear has MP d/c. right ear mild waxy d/c. concern regarding pseudomonas or longterm resistant bacteria. warn owner that may be lengthy and costly to manage. still large amount of debris and suspect not cleaning out thoroughly enough. quote owner…	544	pruritus	2015-09-16 10:29:03	dog			true neg	true neg	Not Recorded.	13	BCS Not Recorded
528	"L4 A042A01. Left ear OE, mild, OR has been bothering and let out a yelp yesterday. Advised drops and resee 1 week. Next appointment in 1 week. Recheck ear"	158	other_healthy	2016-04-15 09:35:29	dog			true neg	true neg	Not Recorded.	13	BCS Not Recorded
529	"very timmid so would let me get a close look - owner showed photo from 3/12/17 and looked good. Discussed with owner what to monitor if concerned to re ex more closely."	170	post_op	2017-12-04 14:23:09	unknown			true neg	true neg	BCS Not Recorded.	17	BCS Not Recorded
530	"dog doing well, O keen to try off NSAIDs, advise use as necessary"	67	post_op	2016-09-20 18:06:21	dog			true neg	true neg	Not Recorded.	13	BCS Not Recorded
531	""	2	post_op	2017-10-11 11:55:13	cat			true neg	true neg	Not Recorded	12	BCS Not Recorded
532	DUCAT a046a01; stodgey abdo, ant abdo feels more solid, thickened area, well, ocas vomiting furballs but normal for him. advise re ~1m, & reassess, next step bloods & scan	171	vaccination	2019-08-01 15:12:41	cat			true neg	true neg	Not Recorded.	13	BCS Not Recorded
533	reex. Ears still ok at present, no sign of infection, canal not inflamed and TM intact. Skin much improved, minimal crust. Adv continue otodone/clorexy foam intermittantly (max twice weekly) to maintain. Scab on scrotum now well adhered and fresh blood when try to remove, so suspect well onto healing. Adv stop bathing now and allow to dry and fall out naturally. Check again at booster, sooner if …	406	other_unwell	2018-09-28 17:50:31	dog			true neg	true neg	Not Recorded.	13	BCS Not Recorded
534	"all ok after previosu vaccination. owner reported enedctrid not working. still able to see fleas and still scratching. owner reproted they bath her once every 10 days. informed that flea treatment is absorbed by the grease of skin and if they bath her before it will not get absorbed. advised to try once more and if still same probelm then change flea treatment."	365	vaccination	2016-02-01 18:06:04	dog			true neg	true neg	Not recorded.	13	BCS Not Recorded
535	DHP and L4 boosters. PE perfect	31	vaccination	2019-01-22 14:35:04	dog			true neg	true neg	Not Recorded.	13	BCS Not Recorded
536	"Dorsal pruritis+ - similar last year - o uses frontline regularly - but does bath first - advise re timing of baths and frontline etc - advise trial stronghold every 2w x3 if fails to settle - EAG and warn re other possible triggers r/v if no better."	252	pruritus	2015-08-21 09:26:39	dog			true neg	true neg	Not Recorded.	13	BCS Not Recorded
537	has been fine, had her GI low fat with good appetite, owner gave her 0.5 tin yesteday evening and 0.5 thin this am, no V+ but hasn't pass any feaces yet. O reports very Bar in herslef compared to yesterday. took tablet fine. clinical ex: BAR in consult. mm:p+m ctr<1sec. skin tent within normal limits. chest ausc: clear HR:98. abdomen: more confortable compared to yesterday, no distension. T:38.5-…	608	gastroenteric	2019-03-12 11:58:55	dog			true neg	true neg	BCS not recorded.	17	BCS Not Recorded
538	"was off food for 48hrs after last injection, then O got him eating again by starting with treats. GHC all fine, T 38.5, eyes - L eye sl inflammed, O says occ has a sore eye but it clears and mnever gets any worse than this (?chronic herpes cat?). Abdo chest NAD. Adv likely one off reaction to load of vacc perhaps had something else brewing at the time? See what happens today and ring us if any c…	408	vaccination	2017-12-01 10:28:53	cat			true neg	true neg	Not Recorded.	13	BCS Not Recorded
539	inj 0.2ml zycortal. book slot and reminder for blood sample	59	other_unwell	2019-01-18 10:11:47	dog			true neg	true neg	Not Recorded	12	BCS Not Recorded
540	"bilat otitis mild and nose roll , interdigital erythema and ventral 4 paws bilat mucoid oculare disch stt over 14mm. Next appointment in 4 weeks. chgeck skin PLEASE ASK TO COME BACK 4 WEEKS TO ASSESS"	201	pruritus	2014-04-15 11:24:16	dog			true neg	true neg	Not Recorded.	13	BCS Not Recorded
541	"1st vaccination DHP + L4. Recently wormed, so Endectrid next time. Check over looks fine. Next appointment in 2 weeks."	120	vaccination	2016-08-26 15:54:26	dog			true neg	true neg	Not Recorded	12	BCS Not Recorded
542	"Recheck ear. Seems comfy at home- no scratching or head shaking. L ear: Still waxy and a little erythematous. And a little sore when scoping, but less so than previously. Infection appears to have cleared, but need to try and reduce the wax down there as this will predispose to infection. Clean daily-every other day to remove this excess wax. Recheck if becomes sore at home again"	387	other_healthy	2018-05-11 09:29:24	dog			true neg	true neg	Not recorded.	13	BCS Not Recorded
543	"Slightly raised, red hairless mass in R temporal area. 11mm diameter. O has been aware of it for about 6 weeks. Well in self, EDDU BAR no other masses noted. O wondered if tick granuloma, although has not removed any ticks from <<identifier>> this year. CE: QAR mmembs pink Chest ausc, abdo palp all fine, no other masses found, low grade dermatitis of dorsum, normal for <<identifier>>. Discuss. M…	776	other_unwell	2016-08-03 16:00:41	dog			true neg	true neg	Not Recorded.	13	BCS Not Recorded
544	"NAD on clinical examination. Fatty lumps not growing any more."	64	vaccination	2017-06-21 19:14:15	dog			true neg	true neg	Not Recorded.	13	BCS Not Recorded
545	Health check. Adoppted 2 weeks ago. O says that both had a surgery (soft palate). Eating raw food (pet shop) but O will change for RC <<breed or identifier>>. No concerns. ears, mouth and eyes ok. hr,rr,ln normal. O dont have microchip or vacc information. Will contact the previous O. I ve done worm and flea tx again (just in case). flea tx - 4 may 2019. worm tx- 4 my 2019. vacc- 13-08-19.	392	other_unwell	2019-06-20 09:45:08	dog			true neg	true neg	Not Recorded.	13	BCS Not Recorded
546	"wt 5.7kg admit for castration, adult Tomcat, battle scars, signs of skin disease around scrufdf or is trauma. advise flea/worm. o opted for tablet at poc. advise re risks. 0.23alv/0.45sed/0.24ket/0.48carprieve/iso/O2. open castration. poc 3days. Next appointment in 3 days. poc"	280	post_op	2016-02-08	cat			true neg	true neg	Not Recorded.	13	BCS Not Recorded
547	Repeat presntation for otitis externa. Off form but think it linked to ears. NAD on exam except crusty greasy ears- took swab for lab to check for Malasiezza etc. On lab results sedate, clean ears, targeted therapy.	215	pruritus	2019-09-03 17:07:26	dog			true neg	true neg	BCS not recorded.	17	BCS Not Recorded
548	health chk fit & well couple months over due so 2nd FeLV in 3wks. Next appointment in 3 weeks. 2nd tricat	106	vaccination	2018-10-01 11:41:10	cat			true neg	true neg	Not Recorded.	13	BCS Not Recorded
549	"Obese cat, thought to be about 4 years old. Treated with rest of shelter cats ten days ago with antibiotics and anti-inflammatorys for outbreak of cat flu. At time of examination - displayed little or no clinical signs of flu. Yesturday, noticed occular discharge and sneezing. On exam - severe occular dischage, nasal discharge, so congested, attemps to collect sufficient blood for biochemistry/h…	1009	vaccination	2014-12-02 17:53:08	cat			true neg	true neg	BCS Not Recorded.	17	BCS Not Recorded
550	"C+ again and now sneezing. NO response to piriton. no nasal discharge. good airflow. temperature normal. NO trach pinch. HR 112, chest clear, no obvious murmur and no crackles/wheezes. Tx as viral infection and resee 1 week if no improvement. Sooner if worried. radiographs if no improvement?"	294	other_unwell	2017-07-31 14:41:18	dog			true neg	true neg	Not Recorded.	13	BCS Not Recorded
551	"<<identifier>> vomited once again yesterday afternoon and in the morning 4 am. Her appetite is fine. O has been feeding her Gastrointestinal WF the last couple of days twice daily. Has water always there. Drinks every now and then. O has two more cats who eat a different diet and hasn&apos;t really separated them and their food. Has been passing faeces on a daily basis. Solid, no blood. Yesterda…	1599	gastroenteric	2016-03-11 09:39:43	cat			true neg	true neg	Not Recorded.	13	BCS Not Recorded
552	"17.5kg- recheck haematuria. great in herself, no concerens, no straining, no tenesums, no pollakiuria, no pu/pd, no stranguria. no v/d, fine in herself. super bight. now 7-8 days on NSAID. urine sample- Macroscopically - orange/ginger. blood +++++, prot ++++, leu +++, PH 8, nit +, rest within normal limits. SG 1.035. clinical examination- BAR, pink, no abnormality detected, HR 110, abdomen comfo…	1022	other_healthy	2018-07-20 09:27:38	dog			true neg	true neg	Not Recorded.	13	BCS Not Recorded
553	"Last 24hrs off colour, loss of appetite, lethargy, panting. Hot nose and feet yesterday. O found exposed block of rat poison outside but can account for all blocks used and at most she will have licked it. Clin ex: T:39.0, abdo palp and chest auscultation NAD. MM healthy pink, strong pulse."	293	other_unwell	2016-04-05 13:59:05	dog			true neg	true neg	Not Recorded.	13	BCS Not Recorded
554	Recheck skin. recheck on pododermatitis. Not resolved fully but not as bad as at first check up. Hair regrowing and quite a lot of dried discharge present stuck in hair so advised we clip and clean up feet while here. Has patch of dermatitis on lumbar area with hyperpigmentation, alopecia, dry skin and irritated. Second smaller patch on tail head and one patch ventral abdomen. Ears also now flare…	1112	other_healthy	2019-06-12 14:38:29	dog			true neg	true neg	Not Recorded.	13	BCS Not Recorded
555	"Wound looks good since stopped licking. See again in 7 days."	62	vaccination	2018-08-26 11:01:44	dog			true neg	true neg	Not Recorded	12	BCS Not Recorded
556	"O reports no problems at home. DUDE fine and no v/d, no coughing/sneezing. Exam: All fine except moderate tartar. Ginigivitis not too bad at all but would benefit from a dental whilst still fit and healthy. Is otherwise a little overweight. Both discussed with O."	266	vaccination	2017-04-06 17:17:13	dog			true neg	true neg	BCS: Not Recorded, but the animal is described as "a little overweight".	72	BCS: Not recorded	little overweight
557	GPE NAD	7	vaccination	2019-01-14 09:47:01	dog			true neg	idk	I'm sorry, I don't understand what you mean by "GPE NAD". Can you please provide more information or context?	109	idu
558	"Vacc DHPPiL4. CE nothing abnormal detected. O no concerns."	60	vaccination	2015-12-01 16:03:55	dog			true neg	true neg	Not Recorded.	13	BCS Not Recorded
559	Cd aspect HLs alopecic (from self-trauma) and inflamed, lots of epidermal collarettes. Papules all over ventrum, can see excoriations and self-trauma. O says been like this a week. No change in routine etc. re-ex 10 days. adv may req further abics and discuss suspect underlying allergies. Next appointment in 10 days.	318	other_unwell	2019-09-13 15:28:08	dog			true neg	true neg	Not Recorded.	13	BCS Not Recorded
560	Few questions from O, mainly just questions rather than examinations so charged flea and worm check. Small black mark on tongue and hard palate. Looks like black pigmentation, informed O to monitor, if getting bigger, then come back, otherwise not to worry too much as seems like normal pigmentation. O unsure if was there before but admits never really looked. small wart like lesion on lip, looks …	636	other_healthy	2018-09-12 17:41:11	dog			true neg	true neg	Not Recorded.	13	BCS Not Recorded
561	"L4+KC. EDDU ok, NAD on exam, O no cocnerns."	45	vaccination	2018-05-15 17:42:33	dog			true neg	true neg	Not Recorded.	13	BCS Not Recorded
562	"O has no worries bright e/d normally and no VDSC. Knows is overweight is strict with portions but has been in cattery for 2 months and put on condition. CE BAR BCS 6.5/9 abdo fat. Great coat. mm pink and moist, mild calculus on teeth. NAD thoracic ausc HR 170 NAD abdo palp other than fat. Clipped all nails moderately long. O declined f/w treatment."	352	vaccination	2016-03-30 16:51:16	cat	BCS 6.5/9	BCS 6.5/9	true pos	true pos	BCS 6.5/9 BCS overweight.	25	6.5/9.	bcs overweight
563	"Booster Vaccination - Authorised for flea &amp; worm preparations for 12 months. O reports is generally well. eduf normal etc. no concerns. MOUTH/EYES/EARS: ears/eyes fine. teeth: could do with dental. gingivitis associated with lower carnassials in particular but tartar throughout. advise dental. THORAX/HEART nad. ABDO nad. LIMBS nad. ID CHIP present - checked. DIET / WEIGHT - overweight advise…	411	other_healthy	2016-04-18 15:11:55	dog			true neg	true neg	BCS overweight	14	BCS: Not recorded	bcs overweight
564	"VACCINATION. vulva gets sore, owner been managing this with hibiscrub and sudocrem and keeping under control well. otherwise no concerns. on clinical exam bar, mucous membranes pink and moist, tartar on upper back molars so advise brush these, heart fine, nothing abnormal detected abdo palp"	293	vaccination	2017-12-01 09:35:09	dog			true neg	true neg	Not recorded.	13	BCS Not Recorded
565	"Next appointment in 4 weeks. OR no concerns. Px - unremarkable. MC placed today, single pipette of endectrid dispensed. Repeat vaccination in 4 weeks time. Can dispense quantex then as well and KC. Nobivac DHPPi/L4 c216c01 05/17 a042a01 08/18"	244	vaccination	2016-04-13 18:07:36	dog			true neg	true neg	Not Recorded.	13	BCS Not Recorded
566	recheck eye. looking much better, conjunctiva still little bit inflammed compared to L eye but no discharge since sunday, owner has been applying isathal without a problem. advised 1-2 more days of isathal and then stop. <<identifier>> slowing down with increasing age but still happy to go on walks and runs about, no lameness, lots of lumps (v. likely fatty), NAD thoracic auscultation	389	other_healthy	2019-05-29 10:31:50	dog			true neg	true neg	Not Recorded.	13	BCS Not Recorded
567	"vacc- o concern scratching ears. pe. wt ideal. teeth - small amount plaque- uses chews. ears- hairy but no infection. heart n. coat n. c chip."	144	vaccination	2015-10-07 10:09:12	unknown			true neg	true neg	Not Recorded.	13	BCS Not Recorded
568	""	2	post_op	2018-08-17 09:51:29	cat			true neg	true neg	Not Recorded	12	BCS Not Recorded
569	"heart rate 200. <<identifier>> 200. bright, alert and responsive in consult. presented as moderate inappetent since owner moved house 1 week ago. advise possible stress related. advise felliway. re-examine as necessary <<identifier>>."	241	other_unwell	2016-07-14 16:59:41	cat			true neg	true neg	Not Recorded.	13	BCS Not Recorded
570	"STT left eye 10, right eye 15. Sed and examine both eyes: dried mucoid peri-ocular discharge. Fluro -ve and no evidence ectopic cilia. Flush both tear ducts to confirm patent. Clean / comb clean around both eyes. Given symptoms / STT result and lack of other pathology(s) suspect inadequate tear prod is the underlying cause. Discussed condition with owner. The problem will be owner succeeding in …	587	other_unwell	2015-05-01 16:53:43	dog			true neg	true neg	Not Recorded.	13	BCS Not Recorded
571	"wt 6.25kg needs to lose weight, reduce kibble. lateral placing better tonight, advise increase exercise further."	114	post_op	2016-06-09 17:13:03	dog			true neg	true neg	BCS Not Recorded. BCS overweight: Yes.	39	BCS: Not recorded	bcs overweight
572	Booster. DUDE all ok, no concerns from owner. CE: VERY nervous, membranes pink, teeth good, ausc nothing abnormal detected, abdo palp nothing abnormal detected, lns within normal limits. Bcs4/9. well restrained by owner. DHPL4 1st annual booster.	246	vaccination	2019-09-21 08:54:41	dog			true neg	true neg	BCS 4/9.	8	4/9
573	Rpt B12 injection. weight down another 30g since last seen. Owners just managing tablets but is a struggle, still some urt noise audible, no discharge. exam otherwise unremarkable. Continue as is and regarding check 2 weeks.	224	other_unwell	2019-10-03 14:21:53	cat			true neg	true neg	Not Recorded.	13	BCS Not Recorded
574	"O noticed a small lump on the back, 0.3cm quite solid, advise FNA, o ok with the plan, on the FNA , clear liquid came, so advise o to monitor the area and rx in one month for the booster, advise to use Aquadent and toothpaste regulary."	237	other_healthy	2017-06-03 10:10:57	unknown			true neg	true neg	Not Recorded.	13	BCS Not Recorded
575	"Pruritic feet and axillae. Also left ear. Else well. ? berry bugs contributing. Responded well to baths preivously so repeat - report one week and consider trial apoquel if remains itchy. Applied stronghold in consult (pre-purchased)."	236	other_unwell	2017-08-28 15:43:34	dog			true neg	true neg	Not Recorded.	13	BCS Not Recorded
576	"gave last vaccinations. bigger than before, but advise do microchip in a short while (just before ot becomes legal requirement)"	129	vaccination	2016-03-19 10:48:03	dog			true neg	true neg	Not Recorded.	13	BCS Not Recorded
577	"history: very lethargic, back legs not working properly, o has noticed mass for long time on one testicle. o noticing spots of blood where he has been lying. still eating and drinking. exam: bar, o reports toleration of examination is very unusual - sign of illness? thoracic ausc nothing abnormal detected, marked weakness RH, mass in perianal region. no blood seen on physical exam. plan: discuss…	886	tumour	2016-03-14 10:19:32	unknown			true neg	true neg	Not Recorded.	13	BCS Not Recorded
578	"back legs gone incontinent and senile"	39	post_op	2017-03-30 17:55:00	dog			true neg	true neg	Not Recorded.	13	BCS Not Recorded
579	Chronic pododermatitis. Especially in skin fold creases over carpal/tarsal areas and between toes. Skin very sore and bleeding on touch in some areas. Smells very yeasty and skin blackened - malassezia. A few toes also swollen. Fur very long and dense. All 4 feet clipped. Start malaseb and Abs. Re-examine 1 week. Will need ongoing malaseb. Must keep hair clipped short until problem resolved. Afte…	466	other_unwell	2019-04-03 11:28:40	dog			true neg	true neg	Not recorded.	13	BCS Not Recorded
580	"<<name>>- vaccination tricat/felv.. weight loss. No problems reported although thinks lost weight. BAR. Mild tartar, no FORL seen. Abdo palp - feels ok. Hr-172bpm, no murmur or arrhythmia. Ears, eyes, skin, lns ok. Lost 400g- advise bloods/urinalysis as a lot of weight to lose. Owner declined today- will monitor- advise reweigh in 1 month and should do tests if further weight loss"	387	vaccination	2017-10-04 15:15:08	cat			true neg	true neg	Not Recorded.	13	BCS Not Recorded
581	"Bright and well apart from fleas and smal nono reducible umb hernia. Correct at spey. re see 4 weejs,"	103	post_op	2015-11-10 09:48:20	dog			true neg	true neg	Not Recorded.	13	BCS Not Recorded
582	2nd vacc visit. No problems after last vaccine. Clinical exam NAD.	66	vaccination	2018-09-22 12:13:21	cat			true neg	true neg	Not Recorded.	13	BCS Not Recorded
583	"In for booster. History:doing well, no issues, absolutely fab dog. Clinical Exam:BCS good, eyes and ears good, eyes a little streamy at times but has had previous surgery and lot of hair about. not sore looking. both ears look good, just need plucked, going to groomer soon. heart and lungs good, abdomen soft, nice waist. good hip movement, rest all good. Recommendations:dental care and flea and …	493	post_op	2015-05-11 09:51:35	dog			true neg	true neg	BCS good.	9	good
584	"O reports found lump on side 2 days ago. lump beind right elbow. O says it hasnt changed. Has previously had 2 mammary tumours removed. CE. mm pink Crt <2. Heart regular rhytmn, didfficult to auscultate with panting. Femoral pulses strong and synchronous. comfortable on abdominal palpation. eating and drinking ok. no vomiting or diarrhoea. Energy levels good. Firm, round lump behing right elbow.…	756	tumour	2017-08-26 15:46:29	dog			true neg	true neg	BCS not recorded.	17	BCS Not Recorded
585	"Next appointment in 1 week. Jumped off sofa last night and yelped then again when moved slightly in bed. Otherwise no known trauma fit dog walks alot but O not seen him twist/run awkwardly. Lame RF 3/10 dropping shoulder - painful and resistant around shoulder manipulation rest of limb NAD. Well in himself. Arthritic pain/exacerbation of chronic problem? or muscle/tendon injury? Gave O option of…	470	other_unwell	2017-06-01 09:13:35	dog			true neg	true neg	Not Recorded.	13	BCS Not Recorded
586	"eduf. brother brought in. ears - bilat otitis externa - advise treatment as prescribed. nothing abnormal detected on abdomen palp. heart rate 100. lnn normal. demonstrated ear cleaner in consult. Next appointment in 1 week. ear regarding ex"	242	vaccination	2018-07-10 10:23:17	dog			true neg	true neg	Not Recorded.	13	BCS Not Recorded
587	"Flea and worm check- has significant gingivitis but minimal tartar, eats dry food happily at home, discussed what to look out for and if signs of discomfort come in"	166	other_healthy	2018-07-24 10:02:25	cat			true neg	true neg	Not Recorded.	13	BCS Not Recorded
588	"POC all fine."	15	post_op	2014-08-18 10:00:10	dog			true neg	true neg	Not Recorded.	13	BCS Not Recorded
589	"routine lepto and KC - hr 112."	32	vaccination	2017-09-11 17:06:54	dog			true neg	true neg	Not Recorded.	13	BCS Not Recorded
590	". recheck of ears. both clean and no inflammation. tm intact right ear had small clump of hair lodged down there, removed with crocodile forceps"	147	other_healthy	2016-12-20 17:53:43	dog			true neg	true neg	Not Recorded.	13	BCS Not Recorded
591	"given quantex in consult, advise wait 2 days before applying endectrid as been groomed today. joining hpc"	107	vaccination	2016-06-08 10:47:15	dog			true neg	true neg	Not Recorded.	13	BCS Not Recorded
592	"Torn Claw. LH nail now very loose, able to remove in consult. Smells ++ so adv abs and saline bathing, recheck if concerned."	126	other_unwell	2017-09-25 10:46:07	dog			true neg	true neg	Not Recorded	12	BCS Not Recorded
593	"EAG+ - not very full. Discussed with owner re surgery as she was getting concerned need emptying quite often - actually is only q2m so would continue for now and only consider surgery if q3-4 wks."	198	other_healthy	2018-04-04 11:41:27	unknown			true neg	true neg	Not Recorded.	13	BCS Not Recorded
594	owner worried pain in teeth - possible upper left carnasial has slab fracture?? need sedate to assess this also both ears otitis so plan see later this week sedate clean ears and assess teeth - possible convert to general anaesthetic for extraction if required.	261	pruritus	2019-07-15 17:41:06	dog			true neg	true neg	Not Recorded.	13	BCS Not Recorded
595	"weight check. no problems reported. weight not changed. clin exam fine"	72	other_healthy	2017-10-20 15:42:11	cat			true neg	true neg	Not Recorded.	13	BCS Not Recorded
596	"DHP booster and 1st L4. All fine on health check. Adv 2nd L4 6wks (to fit in with <<identifier>>)"	99	vaccination	2015-01-23 16:31:44	dog			true neg	true neg	Not Recorded.	13	BCS Not Recorded
597	"second cvr/felv."	18	vaccination	2016-07-27 09:22:06	cat			true neg	true neg	Not Recorded.	13	BCS Not Recorded
598	HPC 6 mnth health chk. DUDE BAR. HR unable to hear as purring. lovely cat, all fine, o no concerns. milbeworm given in consult. f&w taken	137	other_healthy	2019-04-27 10:11:34	cat			true neg	true neg	Not Recorded.	13	BCS Not Recorded
599	"Weight stable; owner very pleased with cat&apos;s condition. HR 200, no murmurs. continue as before. -. Next appointment in 6 months."	135	other_healthy	2016-02-01 17:56:09	cat			true neg	true neg	Not Recorded.	13	BCS Not Recorded
600	"Urinary incontinance. Generally doing well, stable with her spondylosis management of intermittant medication. This morning after her walk the O found she was leaving patches of urine everywhere she was sleeping. She hasn't noticed this previously but on reflexion there were instances where she thought she could smell urine but didn't find it. She is able to urinate and defecate normally with co…	701	other_unwell	2017-08-26 12:13:18	dog			true neg	true neg	Not Recorded.	13	BCS Not Recorded
601	"O rpeorts loosuing weight despite eating loads. Diddn&apos;t weight but was a 4kg cat when seen regularly, now around 1.5kg. Extremely thin. Small grape sized irrgeular mass in mid abdomen, feels like SI in origin. Ulcerated and necrotic mass on head. Also raw nodular mass on R flank with fur stuck to it. Has had d+ and V+ constantly for past few months. Goitre very palpable. HR 190, and slightl…	658	other_unwell	2016-06-20 14:41:24	cat			true neg	true neg	Not Recorded.	13	BCS Not Recorded
602	"1 day history of chewing tail, utd flea treatment, was in kennels 6wks ago, seemed to be scratching more on return. app normal, drink lots and urinates regularly. has has soft stools for last few days. exam: red angry alopecic patch along LHS of tail head, no lesions elsewhere on bosy. anus bulging, anal sacs v full and lots of thick, dark, foul smelling material expressed. no blood or pus. isad…	552	pruritus	2016-10-17 17:15:19	dog			true neg	true neg	BCS Not Recorded.	17	BCS Not Recorded
603	"abscess re-examine. abscess still draining but much more liquid consistency. expressed more purulent material, advised to continue nsaid and another 5 days abx. re-examine in 5 days."	184	post_op	2018-01-31 10:09:02	dog			true neg	true neg	Not Recorded.	13	BCS Not Recorded
604	""	2	other_healthy	2017-06-23 14:46:37	dog			true neg	true neg	Not Recorded	12	BCS Not Recorded
605	"POC. OR <<name>> doing really well at home, dude all ok not bothering with eye at all. eye has healed really nicely, stitch still present currently. advise all appearing well. o mentions both <<name>> and other dog <<identifier>> (not seen since 2012) struggling with some OA. <<name>> had bloods recently - all ok so home with a month supply. recommend we see <<identifier>>. O may want written pr…	421	post_op	2017-05-12 09:06:54	dog			true neg	true neg	Not Recorded.	13	BCS Not Recorded
606	Nail clip	9	other_healthy	2019-08-09 11:36:35	dog			true neg	true neg	Not Recorded	12	BCS Not Recorded
607	"1.6kg - weigh and worm. been vaccinated before going to owner. owner wormed with bob martin praziquantel tablet on 11th. vomited up a worm yesterday. otherwise fine in self, DUDE normally. no diarrhoea, lots of energy. on examination BAR. eyes, ears, teeth good. chest NAD. abdomen NAD. coat and nails fine. sex NOT checked, please check when we see again. admin milbemax in consult. advised worm m…	484	gastroenteric	2015-07-22 16:26:05	cat			true neg	true neg	BCS not recorded.	17	BCS Not Recorded
608	Rabies vac. HR 80. MM pink. CRT < 1 sec. dental tartar. BCS 6/9. T38.3. <<microchip>>. Nobivac rabies A312B01 exp 11-2020	121	vaccination	2018-11-12 17:29:39	dog	BCS 6/9	BCS 6/9	true pos	true pos	BCS 6/9. BCS overweight.	24	6/9	bcs overweight
609	clipped dew claws in prep room with muzzle. owner concerned about a small lump on back - advised to see vet to have this checked.	129	other_healthy	2018-12-21 10:23:01	dog			true neg	true neg	Not Recorded.	13	BCS Not Recorded
610	"Annual booster. DUDE normal. energy levels normal. small amount vominting last week but normal faeces - lasted one day cleared up now. no coughing or sneezing. Covers for fleas and worms at home. Small amount of plaque build up on upper pre molars but no signs of gingivitis. Associated sub mandibular lymph node enlargement - mild. Nothing else abnormal detected on Skin, Teeth, Abdomen, Respirato…	776	vaccination	2015-10-26 10:19:52	dog			true neg	true neg	Not Recorded.	13	BCS Not Recorded
611	36.1kg. lost some weight -good. clin ex nad adv cut back food a little. nobivac dhp a122c01 exp 10-20. nobivac l4 a111a01 exp 04-20. declined kc. o has own seresto collar and wormer	181	vaccination	2019-09-16 17:29:37	dog			true neg	true neg	Not Recorded.	13	BCS Not Recorded
612	"POC and recheck ears. Otitis resolved. A fewe scabs on head but healing well - cont veteriyn BID and check again if any concerns."	131	post_op	2018-03-12 09:48:37	dog			true neg	true neg	Not Recorded.	13	BCS Not Recorded
613	"FIT TO SWIM CHECK. O reports wants to swim for fitness, especially in heat whilst can't walk. General ce nothing abnormal detected. No problems at home. No stiffness, etc. No skin wounds. Happy to swim."	204	other_healthy	2018-07-04 13:00:25	unknown			true neg	true neg	Not recorded.	13	BCS Not Recorded
614	"is healing, small scab on thigh. mct site dry. re-ex 1 month."	63	post_op	2017-02-17 13:36:32	dog			true neg	true neg	Not Recorded.	13	BCS Not Recorded
615	""	2	other_unwell	2015-07-02 15:34:33	dog			true neg	true neg	Not Recorded	12	BCS Not Recorded
616	laser tx left stifle, 2 points inside and out. 2 weeks since last treatment, improvement to strength of hind leg since combo of laser and hydro. hydro may go to fortnightly and try next laser in 2.5 weeks	204	other_healthy	2019-02-05 10:43:42	dog			true neg	true neg	Not Recorded.	13	BCS Not Recorded
617	"Booster vaccination FeLV/Tricat. Doing OK except licking LH. Area of inflamed skin between lateral digits on dorsal surface."	127	vaccination	2016-11-08 11:04:29	cat			true neg	true neg	Not Recorded.	13	BCS Not Recorded
618	In to microchip x11 puppies today. OR puppies getting on well at home, no concerns to report. All CE wnls - no congenital abnormalities detected inc. heart murmur or hernias. Checked all pups for microchips - none present. Scanned mcirochips to check working before implantation. Xylocaine sprayed on neck before implatation. All microchips scanned once implanted - all working. O handed over detail…	468	other_healthy	2019-08-19 11:07:35	dog			true neg	true neg	Not Recorded.	13	BCS Not Recorded
619	"Dispensed 3 months supply of onsior. O can opt to have month by month if wishes :)."	85	other_healthy	2018-02-27 12:45:04	dog			true neg	true neg	Not Recorded.	13	BCS Not Recorded
620	"ANOTHER CHECK UP - 8 DAYS POST UNBLOCKING BLADDER. Owner reports no problems since last time we saw him 4 days ago, EDUD normally but less keen on urinary diet then on his normal, previous food, has not seen him straining at all, untill this morning after owner took a carrier out, noticed <<identifier>> straining in litter tray, has not been licking penis area excessively, only after going to to…	1070	other_unwell	2017-12-28 09:27:50	cat			true neg	true neg	Not Recorded.	13	BCS Not Recorded
621	BOOSTER Ducat only. -indoor cat. -RC indoor cat food + fit 32 (mixed) + cod occ. No wet food. c/e UNREMARKABLE. Going into cattery in 2 weeks. Reacted to Stronghold == diarrhoea so elected to trial Comfortis. Vacc w/o incidents.	228	other_healthy	2019-10-03 18:04:31	cat			true neg	true neg	BCS Not Recorded.	17	BCS Not Recorded
622	"POC wound healing well a little scabby but no discharge, swelling or redness O reports doing well at home and back to normal DUDE all fine and BAR, has been scratching above eye advise to monitor and rv in 5 days for final poc."	229	post_op	2015-11-03 10:49:09	cat			true neg	true neg	Not Recorded.	13	BCS Not Recorded
623	"Was doing very well and when reduced pred worse again. Likely to be feline asthma? back on to 2mg pred daily and re-xray chest if not improving."	146	respiratory	2015-12-07 18:29:02	cat			true neg	true neg	Not Recorded.	13	BCS Not Recorded
624	RH 4/5 limping, yesterday jumped off boot of car. LH cruciate surgery 3 yrs ago. miserable in himself, not keen on eating. Rimadyl given 0730hrs. DUDE normal usually. CV ok for age, v nervous, tremoring, didn't really react to flex/extension of any limbs/joints. obv tender, despite little reaction in consultation. Stifle slightly swollen. lns ok, EAG, bilat dark brown fluid, non painful. offered …	573	trauma	2018-09-25 09:45:27	dog			true neg	true neg	BCS not recorded.	17	BCS Not Recorded
625	<<identifier>> presented for her 2nd vaccination. OR eating and drinking well and bright at home. No more vomiting since last visit, has soft stools/diarrhoea approximately one time a week. Urinating normally. PE: BAr BCS 5/9, abdomen still slightly distended but much reduced since last time. Ears, eyes teeth nad. Palpation and auscultation nad. Discussed that diarrhoea is likely to be from paras…	585	vaccination	2018-12-03 09:03:32	cat			true neg	true neg	BCS 5/9.	8	5/9
626	"Not been right about 1 mth. Wt loss. Passed D+ recently. Tnorm. Hr 100. V low, reg. mucous membranes <<identifier>>, small amount tartar on teeth. Eating less. No known increase in thirst. BG 7.1. In abdo palp. dorsal abdo. palpation GI region oblong haarder area felt, could be constipation but also may be neoplastic. really needs repeat palaption + possible further imaging. Run bloods in 1st in…	630	tumour	2016-07-27 18:33:46	cat			true neg	true neg	BCS not recorded.	17	BCS Not Recorded
627	"3.3kg triact/felv annual booster. Bright alert and responsive in self owner reports no issues at home, heart lungs and abdomen palp no abnormality detected. coat condition good. BCS 5/9. owner reports no change in appetite or thirst. some scale and infalmmation caudal molars advise dental in next 6 months."	309	vaccination	2018-05-04 09:44:03	cat			true neg	true neg	BCS 5/9.	8	5/9
628	""	2	post_op	2016-05-03 10:31:55	cat			true neg	true neg	Not Recorded	12	BCS Not Recorded
629	"Fine in self, urinating spots at lampost, but probably marking territory. See back if gets worse or O worried. Also occasional throaty sound, but otherwise fit and well. kc ao55ao1. a190a01."	192	vaccination	2014-04-28 17:36:07	dog			true neg	true neg	Not Recorded.	13	BCS Not Recorded
630	"Check ok. Good form drinking N amount (adv measure). Bilat flank alopecia OR started in Kennels (when drinking more) and progressing. Suspicious of Cushings - need to get him off pred. options. Dermatologist or reduce pred start Atopica/apoquel +/- testing for Cushings. O to think about and ph appt few days."	317	vaccination	2016-02-03 09:49:56	dog			true neg	true neg	Not Recorded.	13	BCS Not Recorded
631	"LH medial metatarsals - squamous cell carcinoma 2.5cm by 1.5cm raised and bipartate. owner does not want further intervention. clipped area. advise palliative care - NSAIDS, antibs and use manuka honey dressing. when lameness, unmanaged pain etc then PTS. -."	264	tumour	2015-09-16 17:54:29	dog			true neg	true neg	Not Recorded.	13	BCS Not Recorded
632	licking all feet and agressive when owner trying to look, on clinical exam: nothing abnormal detected , no FB into the pad. owner says LH seems worse. soft tissue injury or allergy. start on NSAIDs if no better can try piriton.	227	vaccination	2019-03-02 16:01:10	dog			true neg	true neg	Not Recorded.	13	BCS Not Recorded
633	"IOP 2y - arrived litter trained. Over last 6m U out of tray has been getting worse. Used to have 2 litter trays, now has 4. Only U out of litter tray, not F. Has tried pet rememdy but doesnt seem stress related. O has now changed carpet and put trays over areas where U is occuring. Used to spray in living room but now shut out of here. O has 3 cats at home, all get n well but Older MN less inter…	789	other_healthy	2018-06-07 18:41:06	cat			true neg	true neg	Not Recorded.	13	BCS Not Recorded
634	restart vac. all okay at home, no concerns. BAR, eyes/ears/teeth/ln NAD, abdo palp NAD, auscultation NAD, good body and coat condition, microchip working. 1st vac. 2nd in 4weeks time L4 + KC vac. dispense endectrid then as had flea treatment recently. Next appointment in 4 weeks.	282	vaccination	2018-10-23 17:11:04	dog			true neg	true neg	Body Condition Score (BCS): Not Recorded.	41	BCS Not Recorded
635	"second vac, no concerns."	26	vaccination	2018-07-23 19:19:36	cat			true neg	true neg	Not Recorded.	13	BCS Not Recorded
636	"Check-up, different cat today, very happy. Jumping about at home. Leg and paw normal size now. No need to see again."	118	other_healthy	2014-09-29 16:50:27	cat			true neg	true neg	Not Recorded.	13	BCS Not Recorded
637	"Clip back dew claws"	21	other_healthy	2017-02-21 15:19:05	dog			true neg	true neg	Not Recorded.	13	BCS Not Recorded
638	"BAR, EDUD normal, PE WNL, no Owner concerns other than occasional some discomfort on LHL but always had that (suspected broken before adopted her)."	149	other_healthy	2018-08-03 08:46:23	dog			true neg	true neg	Not Recorded.	13	BCS Not Recorded
639	"6 m health check. O reporst well in self but still randomly sits down mid walk refusing to go further. will not be like this when out with other dogs. frustartes O. past 3-4 days has been retchign mucus, not coughing. occ grass eating.wants anal sacs expressed and STT performed. CE=QAR (normal) HR=PR=112 no Hm pulse matched, mild tartar accum on upper aracde, ears clear, stifles NAD, skin fine, …	597	other_healthy	2015-11-04 09:26:30	dog			true neg	true neg	BCS 3/5.	8	3/5
640	"both glands full and thick discharge came away, left discharge light in colour but right darker, ok to empty, advise see again in a couple of weeks if not happy."	163	other_healthy	2015-03-24 11:16:46	dog			true neg	true neg	Not Recorded.	13	BCS Not Recorded
641	"l ear still inflammed, not much disq and horiz canal looks clear. crusting and dry skin rather than infected, adv try cleaner to remove debris and rv 1 week for check up."	172	pruritus	2014-06-10 10:03:13	unknown			true neg	true neg	Not Recorded.	13	BCS Not Recorded
642	"second vaccination. owner reports she is doing very well defecating, urinating, drinking, eating normal- on clinical exam; bar- no nasal/ocualr discharge- owner has been started brushing teeth as minor amoutn of tartar already building up- remainder clinical exam;nothing abnormal detected."	292	vaccination	2015-10-19 09:45:17	dog			true neg	true neg	Not Recorded.	13	BCS Not Recorded
643	"2nd vacc. Been biting at rear end again, anal glands full so emptied in consult. Otherwise NAD clin exam."	107	vaccination	2015-05-20 15:19:18	dog			true neg	true neg	Not Recorded.	13	BCS Not Recorded
644	"For last 4-6 weeks at least has been much quieter less active and RR always fast and breathing more laboured. No coughing. Only grazing food, loosing condition. Drinking slightly more. No VDSC. Doesnt like taking meds. Escaped out of window last night has graze on back of neck. CE QAR BCS 2.75/9 has lost further weight. Coat dull, wet matting of fur between shoulder blades where superficial fres…	1341	other_unwell	2017-07-20 11:42:15	cat			true neg	true neg	BCS 2.75/9. Not recorded.	25	2.75/9..
645	"drain haematoma ( does move head so better with nurse available) 3ml drained. inj depomed. recheck 10d. Next appointment in 10 days. recheck"	142	other_unwell	2016-02-15 18:48:36	unknown			true neg	true neg	Not Recorded.	13	BCS Not Recorded
646	"poc. Healing well, owner has a vest on her when not there, stitch to come out in a week."	90	post_op	2014-07-07 09:28:32	dog			true neg	true neg	Not Recorded.	13	BCS Not Recorded
647	limping and quiet since Friday evening. eating and drinking ok, otherwise ok. RH leg. does go outside. on exam no scuffed claws, most of leg ok but is tender to touch down, pop LN v sl raised, tender around hip/buttock region - no obvious dislocation, sore to extend, unable to find puncture wound but suspect bite most likely. discussed option to xray to be sure re bony structures, has eaten today…	527	trauma	2019-02-18 09:07:00	cat			true neg	true neg	Not Recorded.	13	BCS Not Recorded
648	No problems, DUDE all normal, no vomiting/diarrohea no cough/sneeze, though owner has noticed that 'wheezes' sometimes when asleep. Never heard when awake, no episodes of dyspnoea. BARH, EENT all fine, HR 180, thoracic ausc clear, NAD on abdo palp though very overweight. Has half a pouch TID and grazes on biscuits in between, advise cut back on food - does not need adlib biscuits if also having t…	531	vaccination	2019-07-24 10:37:58	cat	no bcs		true neg	false pos	BCS 8/9. BCS overweight.	24	8/9	bcs overweight
649	"Restart vaccs 1st Tricat and FeLV A350A01 62TH02. No reported problems. Exam - NSA. Ideally no more wt gain. Teeth good. Hrt sounds normal."	141	vaccination	2017-06-27 15:14:00	cat			true neg	true neg	Not Recorded.	13	BCS Not Recorded
650	"Licking rear end for a couple of weeks. Also had a fall about 2 weeks ago, lame on LF and LH initially. LF seems ok now, but still lame on LH. Not on any meds currently. EAG3+, but not infected. Advise higher fibre diet, as could help him to empty anal glands, and if is a low fat diet, could help to decrease chance of recurrence of pancreatitis. Caudal thoracic epaxial muscle spasming, NAD LF bu…	642	other_unwell	2018-07-13 15:42:32	dog			true neg	true neg	Not Recorded.	13	BCS Not Recorded
651	""	2	vaccination	2014-06-30 10:44:40	unknown			true neg	true neg	Not Recorded	12	BCS Not Recorded
652	""	2	other_unwell	2014-07-03 14:46:06	dog			true neg	true neg	Not Recorded	12	BCS Not Recorded
653	"Healing well. RS in 7 days."	29	post_op	2016-03-08 17:42:35	dog			true neg	true neg	Not Recorded.	13	BCS Not Recorded
654	Tricat + FeLV + Flea and worm. owner no concerns. clinical exam nothing abnormal detected.	92	vaccination	2018-10-01 16:57:57	cat			true neg	true neg	Not Recorded.	13	BCS Not Recorded
655	"O reports occasional bunny hopping lh, sometimes seems stiffer on that side also. Seems less keen to go for walks than used to be. On exam grade II patella luxation lhs. Ortho exam otherwise nad. Disc surgery may be indicated ultimately but adv trial of nsaid initially &amp; re-ex 1 week."	291	other_unwell	2016-04-11 18:04:48	dog			true neg	true neg	Not Recorded.	13	BCS Not Recorded
656	EUTH. or over weekend has been acting strange - crying out as if in pain, urinating inappropriately, eyes look sunken , gone off food, drinking more, no diarrhoea, one episode of V+. on exam: mm tacky, CRT 3. skin tent +ve - just stayed up. sunken eyes. lost. 2 kg since 02/05. BCS 2/9. abdo palp within normal limits. muscle wastage. discussed options. 1. admit for fluids and bloods. 2. bloods. 3.…	760	other_unwell	2019-05-13 12:13:38	cat			true neg	true neg	BCS 2/9.	8	2/9
657	"repeat exam R ear. Got worse, head tilt, shaking. v inflamed, no dc. distressed. middle ear inf? on atopica. added steroids. check Mon, might need xray to check bulla -/+ flush."	179	pruritus	2018-06-07 18:23:07	dog			true neg	true neg	Not Recorded.	13	BCS Not Recorded
658	"immunotherapy. unilat LHS OE moist, purulent. owner run out of otodine drops. none in stock, so ordered some in for next time. Next appointment in 4 weeks."	157	other_healthy	2018-03-13 11:50:53	dog			true neg	true neg	Not Recorded.	13	BCS Not Recorded
659	"OE L ear, ++ black gunk so unable to rule out underlying fb, recheck7-10 days if not resolved."	96	other_healthy	2017-07-24 11:03:44	dog			true neg	true neg	Not Recorded.	13	BCS Not Recorded
660	chc check all ok. nicer weight now. owner will collect broadline when she needs more	84	vaccination	2018-09-11 16:11:19	cat			true neg	true neg	Not Recorded.	13	BCS Not Recorded
661	"booster vacs PureVax RCPCh + FELV L440936/L435758. O has no concerns, DUDE, very active, hunter. BCS 5/9, chip ok, mms pink and moist, mild dental calc, R as prev, HR 200, gr 1/6HM (as prev; asymptomatic), abod comf and NAD, lns within normal limits, skin/coat ok. 1/2 quantex admin in consult."	296	vaccination	2017-09-28 09:06:17	cat			true neg	true neg	BCS 5/9.	8	5/9
662	"all sorted now, finish <<identifier>>, keep on simparica and rv if any problems."	82	other_unwell	2016-12-20 15:25:26	dog			true neg	true neg	Not Recorded.	13	BCS Not Recorded
663	. 2nd vac: nbv dhp a118b01. OR doing well at home, no concerns. clinically well	80	vaccination	2019-01-22 09:31:16	dog			true neg	true neg	Not Recorded.	13	BCS Not Recorded
664	"Booster L4/KC A054A01/a077C01. No concerns and healthy on exam"	64	vaccination	2016-11-17 10:16:31	dog			true neg	true neg	Not Recorded.	13	BCS Not Recorded
665	"Booster - L4. A048A01. O has no probs to report. BAR. MM:P&amp;M, CRT &lt;2sec, only upper canine present, moderate tartar - monitor at the moment, possible dental in 12 months. NAD on heart ausc. NAD on abdo palp. ED / DU all OK. no vomiting, diarrhoea, coughing or sneezing."	279	vaccination	2016-09-07 10:00:58	dog			true neg	true neg	Not Recorded.	13	BCS Not Recorded
666	"o/c 48 hours, inappetant and more lethargic, no change in thirst, in fact probably drinking less. Previously diagnosed with IMT at <<location>> and treated with steroids which did not help with her severe obesity BCS 9/9. No longer on any treeatment. Cli ex limited due to panting, could not guarantee no heart murmur could not satisfactorily palpate abdo T39.4'C colour good. BAR infact VERY BAR h…	512	other_unwell	2017-06-01 18:11:22	dog	BCS 9/9	BCS 9/9	true pos	true pos	BCS 9/9, BCS overweight.	24	9/9	bcs overweight
667	"L4 a042a01. rpt endectrid in 1 week, then milb 2 weeks later. rv in 4 weeks for parvo vacc. ce unremarkable, a little itchy around rump, dandruff but no walking dandruff as bnefore. eag, both mod full, normal contents."	220	vaccination	2016-04-28 09:36:53	dog			true neg	true neg	Not Recorded.	13	BCS Not Recorded
668	"tear in L ear, abt 3-4 cm, was bleeding last night, but dried now. Bit crusted with fur on dorsal side, but don't want to make it start bleeding again by clipping. Looking v clean on ventral side. Don't think cartilage perforated and tear not extending to edge of pinna. R/c 1 wk."	282	trauma	2017-11-06 09:54:41	dog			true neg	true neg	Not Recorded.	13	BCS Not Recorded
669	"puncture wound and abscess and torn claw right hind, cleaned, wriggly but no palpable fractures, re see if nto settlng."	121	post_op	2016-09-24 16:39:44	cat			true neg	true neg	Not Recorded.	13	BCS Not Recorded
670	"Next appointment in 4 weeks. for 2nd L4 + rabies &amp; passport"	65	vaccination	2016-05-09 09:45:25	dog			true neg	true neg	Not Recorded.	13	BCS Not Recorded
671	"BOOSTER L4. No problems reported. Sometimes bit stiff/slow after lying down, could be early signs of arthritis. Heart fine. Mouth mild tartar build up but not too bad. rest of physical exam fine. Declined flea/worming"	219	vaccination	2017-12-12 18:33:41	dog			true neg	true neg	Not Recorded.	13	BCS Not Recorded
672	. over the last few weeks the skin generally has flared up. has delead cats etc as well. no fleas to see. anal glands very full. some bacterioa inmfection as well. onto tabltes- review 2 weeks. nails very long- clipped these. is limping on right <<name>> as well ? element of discomfort from lesion at carpus or more general stiffness. see if pred help -if not ? what to use whilst on pred?	393	other_healthy	2018-11-06 14:20:34	dog			true neg	true neg	Not Recorded.	13	BCS Not Recorded
673	"Next appointment in 4 days. re-check. Clincal exam nothing abnormal detected. Soft belly, not dehydarted, not in pain. O to start with Ranitidine. Little and often meals on sensitivity diet. Re-check in 5 days or sooner in concern. Bloods/x-rays etc if not well. O awares."	274	gastroenteric	2017-04-06 17:11:38	dog			true neg	true neg	BCS Not Recorded.	17	BCS Not Recorded
674	"here as d+ from 2 days after eating some old meat (<<identifier>>?)?; ok in himself, apart age!. A4, h3, PUPD-, V-, D+ as above, eyes ok,ears ok, mucous membranes pink, crt<2, tart gr2, lymph node ok, pulse ok,c hest clear, heart ok 126 bpm, abdomen palapble, a lump felt on right side just next to the lumbar spine, it seems coming from the muscles/fat? not from skin, not even internal, temperatu…	597	gastroenteric	2017-02-24 11:55:07	dog			true neg	true neg	Not Recorded.	13	BCS Not Recorded
675	Haematochezia. Has been in cattery and using litter tray for past 4 days (usually goes outside) and cattery noticed fresh blood streaks in faeces. No mucous, stools well formed. Big appetite- o has noticed seems more hungry recently. No vomiting. Eyes, ears, teeth fine. MM Pink and moist. No skin tent. Chest ausc NAD, HR 140. Abdomen comfortable, Nad, no masses/thickenings felt. T 38.4. Advise al…	702	other_healthy	2018-11-08 17:31:55	cat			true neg	true neg	Not Recorded.	13	BCS Not Recorded
676	DUDE, TPR normal, wound fine, bbiw.	35	other_healthy	2018-10-11 10:25:02	dog			true neg	true neg	Not Recorded.	13	BCS Not Recorded
677	Second TriCat FeLV Vaccination. O reports no concerns, DUDE. Growing well, very active. Fleas resolved since Stronghold. CE - NAD on oral exam, NAD on thoracic ausc heart regular rhythm no murmur, NAD on abdo palp, LN WNL. Vaccine given, flea and wormer dispensed. Re-weigh in one month. <<name>> keen to get out advise - castrate from 4 months minimum and ideally approx 2.5kg, to see how he is gro…	521	vaccination	2019-08-20 09:54:50	cat			true neg	true neg	Not Recorded.	13	BCS Not Recorded
678	"In for KC and L4. bright, alert and responsive, defecating, urinating, drinking, eating. Doing well at home, putting on weight. Nervous and tense in consult. Hr 120. respiratory rate within normal limits. T38.5. abdomninal palpation - NAD - quite tense, but non reactive. ears/eyes/teeth ok. O&apos; reports ocassionally itchy. is due flea treatmnet."	352	vaccination	2017-01-05 15:22:12	dog			true neg	true neg	BCS Not Recorded.	17	BCS Not Recorded
679	"Recheck after course of MTZ for diarrhoea. Small improvement followed by diarrhoea with blood returning despite MTZ being given. Is QAR at home, sleeping a lot. Eats with large appetite, occassionally vomits but without having a reduction of appetite or signs of nausea. No increase in urination/drinking. Weight gain 300g. GHE: HR 160 bpm, normal sounds. Slowed towards end of count. Nervousness m…	991	other_healthy	2017-04-28 10:26:43	cat			true neg	true neg	Not Recorded.	13	BCS Not Recorded
680	haematuria found this am in sample - dog showing no signs of cystitis so possible stones again - antibiotics for 10 days the repeat urinalysis - will need bladder imaging if haematuria persists.	194	other_unwell	2019-06-15 17:25:30	dog			true neg	true neg	Not Recorded.	13	BCS Not Recorded
681	"Booster Vaccination - Authorised for flea &amp; worm preparations for 12 months. Previously at <<identifier>>, over due vacc, so booster &amp; 2nd L4 in 4 weeks. Adv wt loss. Also review flea control, recommend Spectra or Advocate, &apos;o&apos; uses Frontline, advise can be ok but must use monthly. MOUTH/EYES/EARS - Nad. THORAX/HEART- Nad. ABDO - overwt otherwise OK. LIMBS - NAD. F&amp;W - disc…	609	other_unwell	2016-05-04 16:49:58	dog			true neg	true neg	BCS overweight (overwt)	23	BCS: Not recorded	bcs overweight
682	Booster DHPL4 KC. All well. Beautiful dog. O has no concerns.	61	vaccination	2018-11-26 09:12:50	dog			true neg	true neg	Not Recorded.	13	BCS Not Recorded
683	"nobivac l4 A040A01. o stopped gabapentin as v sedated on it. otherwise doing well for her age."	97	vaccination	2016-04-18 16:02:16	dog			true neg	true neg	Not Recorded.	13	BCS Not Recorded
684	More comfortable on aural exam, still bit mucky but aural canal not stenotic anymore. Applied 3rd osurnia gel, advised re-check in 7 days for 4th osurnia or cleaning and keep under obs at home.	193	other_healthy	2018-12-05 17:35:30	dog			true neg	true neg	Not Recorded.	13	BCS Not Recorded
685	"V once daily - EATS then drinks ++ then V. BAR otherise. NAD on examn. ??dietary intolerance. Fed Gentle once daily(chicken based0. Switch to Sensitivity(duck based) -adv feed 100g BID. O also POSS Pd- adv m,easure intake, should be less than 1 l /24hrs."	256	other_unwell	2015-12-22 17:06:24	dog			true neg	true neg	BCS not recorded.	17	BCS Not Recorded
686	Orange collar (m) - all fine on exam, 2 testicles. Green (m) - all fine, 2 testicles. Yellow (m) - al fine, 2 testicles. red (f) - all fine, 2 testicles	152	vaccination	2019-08-09 17:18:02	dog			true neg	true neg	Not Recorded.	13	BCS Not Recorded
687	"Ear/skin problems and mass on right side. Mass is peasized, OR been present some time but recently he flinches when petted here; suspicious of epidermal follicular cyst, discussed can't rule out MCT though, discussed FNA, o would like to do. (call on mobile no re results). Bilateral otitis, due to hairs ++ in ears and <<identifier>> not tolerating scope well am not able to visualise as far as tm…	996	other_unwell	2018-02-16 09:55:31	dog			true neg	true neg	BCS Not Recorded	16	BCS Not Recorded
688	"Vacc L4 + Kc, + recheck heart HR 120, grade 4 murmer, Doing well at home HR 120 Gr4 Colour pulse good Chest clear Occ cough usually in morning. supply fortekor and frusemide. Recheck <<name>> 15. <<identifier>> 2.65."	219	vaccination	2015-01-07 16:18:35	dog			true neg	true neg	Not Recorded.	13	BCS Not Recorded
689	"first vaccination - DHP L4. 6 months old, Been in owners possesion since 5 weeks? owner reports well, no concerns. defecating, urinating, drinking, eating all ok. no VDCS. physical exam. ears, ears, teeth nothing abnormal detected. chest asuc nothing abnormal detected. abdo palp nothing abnormal detected. possible mammary tissue development - not yet had a season, vulva small. owner keen to let …	812	vaccination	2016-09-19 15:08:28	dog			true neg	true neg	Not Recorded.	13	BCS Not Recorded
690	POC. Looks great - remove stitches, no need to see again	56	post_op	2019-01-21 15:32:58	dog			true neg	true neg	Not Recorded.	13	BCS Not Recorded
691	"GHC NAD - small nodule on head has remained unchanged"	55	vaccination	2017-04-26 15:43:45	dog			true neg	true neg	Not Recorded.	13	BCS Not Recorded
692	"final vaccination and chip. all fine in self, nothing abnormal detected on exam, defecating, urinating, drinking, eating all fine, very cute puppy, brave for chip! no reaction to prev vaccination. still grade 1 systolic heart murmur. resee 4 week for weight check and friendly visit. Next appointment in 4 weeks."	315	vaccination	2016-03-21 11:29:06	dog			true neg	true neg	Not Recorded.	13	BCS Not Recorded
693	"Vomiting last few days. weight 10kg. Improved this am and no V for 12 hrs. V few hours after eating. Bolts food which doesn't help. Normal appetite still and passing normal faeces. NAD clin exam. TN. Offer small meal little and often and start zitac. re-examine if any relapse."	286	gastroenteric	2017-09-28 15:38:48	dog			true neg	true neg	Not Recorded.	13	BCS Not Recorded
694	"GPE all NAD, mild wt gain, lovely coat, springy skin, NAD palpation abdo, HR 220/min, no murmur, mucous membranes pink with brisk refill. Minor tartar teeth but no action needed. O feels eating less and more clingy for last 7 days but no other signs. Adv monitor only as behaviour normal here. If external stress and doesn&apos;t resolve then could have Feliway refill or trrial Zylkene. Wt check i…	432	other_healthy	2017-01-10 16:20:46	cat			true neg	true neg	Not Recorded.	13	BCS Not Recorded
695	"stranguria for several weeks but lately worse, straining and nothing coming out after a while, no hematuria noticed, eating NAD, no pupd. brigth in herself. mild starting bilateral cataracts, MM pink moist capillary refill time < 2sec, tartar+, lnn NAD, auscult NAD, abdo aplaption soft, bladder small, skin around vulva mildly inflammed and fur there discoloured brown, she is licking here too, no…	661	other_unwell	2018-08-09 12:38:11	dog			true neg	true neg	Not Recorded.	13	BCS Not Recorded
696	"recheck right eye. owner reports fine when up and about but when laid on sofa will hold eye shut. ulcer still large but starting to decrease in size from dorsal edge. recheck in 2 weeks"	187	trauma	2014-12-24 10:42:47	dog			true neg	true neg	Not Recorded.	13	BCS Not Recorded
697	extract all 4 canines, also 308, 108, 409, 408 and rostral root of 407. Administer with food. Next appointment in 5 days.	121	other_unwell	2018-09-05 12:05:47	cat			true neg	idk	Not applicable. This text doesn't contain any information related to Body Condition Score (BCS) of an animal.	109	idk
698	"POC post dental. Hx: well in herself, EDDU all ok (back on dry food now). Exam: nothing abnormal detected, extraction sites healed well, sign off."	148	post_op	2017-08-17 17:51:05	cat			true neg	true neg	BCS not recorded.	17	BCS Not Recorded
699	Booster DHP + L4 + KC. A122D02/A119A01/A102E01. Clip claws. Discuss spay & lap option but so skinny I think she'd be a difficult lap candidate. Gums pink & moist. C0, G0. BCS 4/9. HR 96, no murmur. Arrange conventional spay	223	vaccination	2019-10-01 18:11:35	dog			true neg	true neg	BCS 4/9.	8	4/9
700	feet not much better and LEFT FORE medial web very sore and swollen but not discharging , also sore inside pinna. did settle for a day or 2 afetr covasone inj last time so repeat today toi give relief. agreed to order cytopoint 30 mg for tomorrow. Next appointment in 1 day. recheck and cytopoint 30 inj	303	pruritus	2018-11-29 09:19:40	dog			true neg	true neg	Not Recorded.	13	BCS Not Recorded
701	"Hx: sick once this morning. other dog vomited last week but then died suddenly overnight. has eaten treats and kept down treats since. normal otherwise. no access to medications at home, no known FB ingestion. quieter inself since other dog passed. Ex: t=39, mmb p+m, crt &lt;2s, NAD on abdo palp, very tense, HR RR wnl. no lymphadenopathy. Plan: advise bloods to make sure no metabolic cause. resu…	470		2014-04-07 14:20:34	dog			true neg	true neg	Not Recorded.	13	BCS Not Recorded
702	"chk is doing v well temperature normal nothing abnormal detected abdo comfy no lumps chest fine advise leave c1wk before mixing rpt baytril if deteriorates."	158	other_unwell	2015-05-08 09:11:47	ferret			true neg	true neg	Not Recorded.	13	BCS Not Recorded
703	"D+ yesterday so discontinued melox and have started on bland chicken and rice- advise continue this, feed little and often and bring <<identifier>> back if D or demeanor worsens. Wound looks good- no inflammation or discharge. Skin everting at caudal end, about 2mm. No scab and OR has got tshirt off so ? licking. Stressed importance of stopping him licking at it eg tape/ sew up tshirt. OR <<iden…	442	vaccination	2016-09-15 16:14:08	dog			true neg	true neg	Not Recorded.	13	BCS Not Recorded
704	"owner reports improved when on antibiotics, but as soon as they stopped the licking of the vulva returned. owner is convinced it is the vulva not the anal area, also rubbing vulva on carpet. owner reports a smell also, but smells it mainly after she has urinated ?infected urine. also when resting sometimes finds a small patch of urine (size of 50pence) - ?urine that is retained. exam of that <<i…	545	other_unwell	2016-01-28 15:31:39	dog			true neg	true neg	Not Recorded.	13	BCS Not Recorded
705	"rpt presc preds. seeing <<identifier>> when she&apos;s back."	62	other_healthy	2016-10-17 13:18:07	cat			true neg	true neg	Not Recorded.	13	BCS Not Recorded
706	"29.1kg. In for tick removal on neck. Noticed on Friday. Dog not essy to examine as trying to move at every oppurtunity! I dont think it is a tick, I think it is a wart/skin tag. Adv monitor over the next few days and let us know if starts to bother him. O also noticed epulis type lump on gum between the inscisors on top jaw. Adv monitor this also and let us know if starts to grow or bleed. NAD o…	556	other_healthy	2016-01-10 11:18:08	dog			true neg	false pos	BCS recorded: overweight (BCS >6/9). BCS measurement: Not recorded. Advice given to monitor a suspected wart/skin tag on the neck and an epulis type lump on the gum. The dog is overweight and needs to lose about 4-5kg.	220	6/9	overweight
707	"here for vaccine, Been in owners possesion from 2 weeks, no concerns. a4, h4, pupd-, vd-, eyes ok,ears ok, mucous membranes pink, crt<2 teeth ok lymph node ok, puls <<name>> chest ? purring!, heart ok ~ 150 bpm, abdomen ok. had nobivac tricat + felv at the other vets on the 23rd of Feb, given nobivac tricat + felv. flead and wormed by breeder"	346	vaccination	2018-03-22 09:17:46	cat			true neg	true neg	Not Recorded.	13	BCS Not Recorded
708	"non appt. nail clip. much better when sat on owner&apos;s lap. showing signs of depression follwoing changes in household- <<identifier>> advise trial Adaptil collar. no behavioural issues currently, just quieter."	215	other_healthy	2016-05-10 11:34:40	dog			true neg	true neg	Not Recorded.	13	BCS Not Recorded
709	In for booster, ducat + felv. bright, alert and responsive, defecating, urinating, drinking, eating normally. No concerns. physical exam within normal limits. Advised about the side effects of vaccination	204	vaccination	2019-05-03 09:24:25	cat			true neg	true neg	Not Recorded.	13	BCS Not Recorded
710	Lethargic and not wanting to play on walk. toileted normally this morning. O thinks teeth causing issue. CE: HR 120 shaky nervous dog. I thought I could hear arrythmia but double checked by <<name>> and she thinks normal. mm P+M, some moderate calc but on pressing on teeth o reaction. examined face and no reaction. would not open mouth and tried to bite me. Can open mouth and ate treat in consult…	522	other_healthy	2019-10-18 12:38:46	dog			true neg	true neg	Not Recorded.	13	BCS Not Recorded
711	"Check right eye -. PE - blepharospasm, conjunctiva swollen and inflamed, 3rd eyelid prolapsed, mild epiphora. Viral swab taken. Applied tetracaine then fluorescein - large ulcer central cornea. Plan - start topical treatment and metacam. Next appointment in 10 days."	270	other_unwell	2018-07-13 18:24:20	unknown			true neg	true neg	Not Recorded.	13	BCS Not Recorded
712	"1st weight clinic. Obese. 1st taget weight = 35kg. Normally fed 4 pouches Chum + 1 tin tuna per day + 1 dentastix per day. O has stopped all treats a couple of wk ago. Exercises 3 times daily at 20-30mins each time. Stays on lead due to leg issues. Advised RCW Satiety @ 3.5 tins per day + Active+ + Educ as treats @ 10 per day. Advised 1 x 1/2hr walk per day + 1 x 30min power walk per day + Hydro…	513	other_healthy	2017-06-28 16:31:51	dog			true neg	true neg	BCS not recorded.	17	BCS Not Recorded
713	"On and off since diarrhoea since Christmas. Has had bouts in past, last one was October, usually has prokolin. No blood/mucous/jelly. Sometimes watery but usually just pale brown. Diet: <<identifier>>&apos;s dry food senior - has been on for long time. Occ boiled rice, chicken etc. T38, aucultation nad, abd nad. Teeth severe tartar and many worn/evidence stone/ball chewing. Discuss diet - try an…	677	gastroenteric	2016-01-12 14:54:38	dog			true neg	true neg	BCS not recorded.	17	BCS Not Recorded
714	cat seems to have improved quite well last few days; also gained 200grams. owner declined blood tests for now - give longer acting corticosteroids instead	154	other_unwell	2019-07-25 16:06:21	cat			true neg	true neg	Not Recorded.	13	BCS Not Recorded
715	Given milbeworm in consult. discussed moving onto quantex.	58	other_healthy	2019-08-15 10:20:18	cat			true neg	true neg	Not Recorded.	13	BCS Not Recorded
716	"been missing 1 month returned this am. covered in fleas ears very twitchy and sore , rest of body fine no ear mites sen. injection voren to reduce irritation."	162	gastroenteric	2015-05-16 09:55:32	cat			true neg	true neg	Not Recorded.	13	BCS Not Recorded
717	"ag very much better - small amt watery discharge only. Check when castrate."	77	other_unwell	2014-06-30 17:15:26	dog			true neg	true neg	Not Recorded.	13	BCS Not Recorded
718	"Presented today as O concerned about LH paw - claw looks damaged and <<identifier>> limping. O first noitced wednesday. Been licking. Otheriwse bright ins <<location>>. DUDE normally. No vomiting, diarrhoea noted. Physical exam - revealed broken claw LH digit 5 - claw partially attached - nail bed exposed. No other abnormalities. Plan - removed loose portion of claw. Precsirbed antibiotics as na…	552	other_healthy	2017-09-16 13:12:25	dog			true neg	true neg	BCS Not Recorded.	17	BCS Not Recorded
719	"Annual vac + hc. OR BAR DUDE no concerns NAD on PE. Admin tricat + felv, RC 1 year for next vac. tricat A332B01. O noted some overgrooming of medial thighs, has settled now, first started after O&apos;s daughter born last year - suspect stress, OR better now but recommend using feliway to help keep calm in house, O to consider.	330	vaccination	2016-01-30 09:09:17	cat			true neg	true neg	Not Recorded.	13	BCS Not Recorded
720	""	2	other_unwell	2016-01-18 09:19:08	cat			true neg	true neg	Not Recorded	12	BCS Not Recorded
721	OR: for sometime now shaking his head and recently started scratching his L ear, went to the groomers and they clipped the hair around and cleaned. Also having problems with anal glands, rubbing his bum. Cleaning it at home with the ear cleaner that was given from here. CE: BAR, scared and nervous, BCS 5/9, mm-p/m, L ear - marked erythema, mild waxy discharge, painful on exam. Anal gland expresse…	815	pruritus	2019-06-07 16:35:01	dog			true neg	true neg	BCS 5/9, L ear otitis externa and anal gland inflammation. Start on prednisolone and ear drops. Recheck in 9 days.	114	5/9
722	POC. Owner reports no concerns following suture replacement. Now appears comfortable, will try to get at it to lick area occasionally but buster collar on. Still holding toileting as was before operation, but advised will hopefully improve following recovery from operation. on physical exam, sutures holding, no inflammation or discharge. incision clean and dry. advised to continue nsaid and trmam…	463	vaccination	2019-08-19 12:07:33	dog			true neg	true neg	Not recorded.	13	BCS Not Recorded
723	. very itchy ears,impossible to examinate. atib and cortic and try to examinate in 2 weeks,if dont respond to the treatment sedate	130	other_healthy	2018-10-18 09:40:25	dog			true neg	true neg	Not Recorded.	13	BCS Not Recorded
724	"Anal glands full. owner concerned blockage as looks like wants to go to toilet all the time but is passing feces. emptied anal glands on both sides with normal content expressed. advised diet high in fibre to help situation."	226	other_healthy	2016-02-27 10:00:21	unknown			true neg	true neg	Not Recorded.	13	BCS Not Recorded
725	"VAX - Tricat (a347b01) + FeLV (5lzx01). also due flea/wormer. weigth increased. has been getting harvest mites. has been usung tea tree/<<location>> mite cream (v dilute tea tree as not great for cats), but has poss some flea dirt or dandruff... coat fine though. dandrduff over dorsum - quick sticky tape - no crawalies and all hair falling out is dead. advise prob stress and time of year. advise…	514	vaccination	2016-08-12 11:19:44	cat			true neg	true neg	BCS Not Recorded.	17	BCS Not Recorded
726	"Confirm hypothyroidism diagnosis advise resample in 1 month. 3rd cartrophen today 4th due 1 week."	99	other_unwell	2016-02-08 11:29:22	dog			true neg	true neg	Not Recorded.	13	BCS Not Recorded
727	BOOSTER DHP + L4 + KC. Generally OK, but: 1. Reluctant to go out, tripped in garden recently, has developing cataracts, PLRs still OK. 2. Anal furunculosis lesion to LHS almost 2cm again, so increase the dose of ciclosporin again. 3. Ears good. -.	247	vaccination	2019-02-12 18:02:09	dog			true neg	true neg	Not Recorded.	13	BCS Not Recorded
728	""	2	other_healthy	2016-03-04 17:33:03	dog			true neg	true neg	Not Recorded	12	BCS Not Recorded
729	DHP and L4 vaccination. All fine on clinical exam bright, alert and responsive teeth - two premolars on upper LHS and RHS have root exposed and pus present - need removal. Booked in for Wednesday. Estiomate as below and have discussed bloods and fluids- will have a think before then - understands estimate may incease if requires more extractions but think unlikely.	367	vaccination	2019-06-06 13:52:12	dog			true neg	true neg	Not Recorded.	13	BCS Not Recorded
730	"RX ears. L ear mild inflammation ,still waxy debris+ ,cleaned with cleanaural ,advise massage ear for 1min after instilling the cleanaural Adv clean both ears weekly. advise canaural for 1 week in L ear also May have more canaural if finish bottle before a weeks treatment. R ear all ok ,no wax/inflammation Clear view of normal TM. No sign of season at moment so advise as infection clear ok to ar…	461	other_unwell	2016-12-30 09:32:36	dog			true neg	true neg	BCS Not Recorded.	17	BCS Not Recorded
731	"Bosoter l4/kc. OR BAR, DUDE, no V+/D+/coughing/sneezing. O concern both dogs don't drink much. CE - BAR. Eyes/ears/skin/LNN wnl. MM P+M, no skin tent. Thoracic auscultation and abdominal palpation NAD. L hip noted 3mm lump, dermal, OR been present few m no change, no sign infection/irritation. Upper molars mod tartar no gingivitis. disc brush teeth, OR won't tolerate but groomer cleans teeth, di…	831	vaccination	2018-06-04 12:41:35	dog			true neg	true neg	BCS Not Recorded.	17	BCS Not Recorded
732	"w= 6.65kg. Quantex due June 2016."	36	other_healthy	2016-05-31 16:45:52	dog	no bcs weight		true neg	false pos	BCS 6.65/9	10	6.65/9
733	"bit quiet this morning and slower omn walk. eatingok but not as voracious as normal. toileted fnr this morning. no cough or sickness. o reports trembling this afternoona nd looks hunched. BAR on presenattion, sl archin back but walking ok. t 38.7. abdo palp relaxed and nad. chest ausc nad. v tnse and tender lumbar/sacral region. suspect back apin. analgesia and review tomorrow"	382	trauma	2018-01-18 16:20:43	dog			true neg	true neg	Not Recorded.	13	BCS Not Recorded
734	B12 injection. faeces formed 2 days in 3. weight slightly down. diet - been on exclusively hypoall for few days now, appetite good. Advise continue exclusivity with diet, continue this B12 course. Next appointment in 1 week.	224	other_unwell	2019-03-11 18:12:18	dog			true neg	true neg	Not Recorded.	13	BCS Not Recorded
735	"Superficial Pyoderma on testicles. Owner reports for around a week has noticed discharge and erythema on testicles. Not been licking much that Owner has seen. physical exam erythema, discharge, does not appear deep, palpation of testicles, no undue firmness or inflammation. Feel symmetrical and even bilaterally. Advised isaderm for 7 days, re-examine if no improvement or worsens."	384	post_op	2017-11-30 08:35:29	dog			true neg	true neg	Not Recorded.	13	BCS Not Recorded
736	Free flea and worm check. BAR, DUDE ok, teeth/eyes/ears wnl, cvrs wnl, hr~80, ln wnl, mm p+m, abdo palp nad, 33.5kg, bcs 5/9. Had some alopecia and hyperpigmentation on the right side before. Was examined at another practice. Results wnl on history. O giving omega 3 and the patch seems to be 10% of the original size now.	322	other_unwell	2019-09-12 16:08:06	dog			true neg	true neg	BCS 5/9.	8	5/9
737	"Continued retching, not passed faeces for 3 days, abdominal distension. Quieter at home than normal, Normal appetite, not passing faeces for the last 3 days, not straining, urinating normally, no history of innapropriate ingestion, no bones, missing toys or christmas decorations, not normally a scavenger, abdominal distenion has been gradual onset over the last 3 days. O witnessed vomiting last …	1190	vaccination	2017-12-22 10:21:13	dog			true neg	true neg	Not Recorded.	13	BCS Not Recorded
738	"Growth in the nose/upper lip left side. Not bothered with it, really small, didn't almost grow, it doesn't feel like a cyst or abcess on palpation, advised to check if it grows, discussed she is not doing her vaccinations and needs them. Nose not runny, and it's not painful at all."	284	tumour	2017-06-12 11:08:22	cat			true neg	true neg	Not Recorded.	13	BCS Not Recorded
739	"generalized pruritus- started 6 months ago. on Harringtons dry and <<brand name or identifier>> choice. caudal dorsum hair feels very dry- gets a bath once a month roughly. discussed]. both pinnae erythema, rest of skin fine. rubbing face, licking paws. discussed atopy and food allergy. owner will give hydrolysed diet from now onwards for 6 weeks and EFA."	359	pruritus	2017-11-11 15:24:30	dog			true neg	true neg	Not Recorded.	13	BCS Not Recorded
740	BOOSTER KC+L4. Anal glands emptied. Needs to repeat in a couple of weeks.	73	vaccination	2019-08-28 15:11:36	dog			true neg	true neg	Not Recorded.	13	BCS Not Recorded
741	"DHP A109B01. growing well, been fine since last inj. DUDE, BAR, owner very keen on getting dogs claws clipped, didnt need done today, no sickness diarhhoea. fine for DHP, L4 in 2 weeks. KC next time as well. chip checked and working. I advise owner that if over 10Kg we will give 6 months flea treatment, but if under then will only get 1 month and reweigh in a month."	370	vaccination	2017-08-29 11:39:58	dog			true neg	true neg	Not Recorded.	13	BCS Not Recorded
742	"Presented as O noticed that a rash has apperaed in left axilla region.Only noticed last night. No other lesions visible. UTD f+w still on same food. <<identifier>> unaffected. OR did take her walking in the woods so poss reaction to this. DUDE all ok, otherwise well. Not licking area, or any other areas, non pruritic. General pe all ok approx 8am diameter area erythema and some scabbing at outsi…	550	other_unwell	2016-09-15 15:25:33	dog			true neg	true neg	Not Recorded.	13	BCS Not Recorded
743	""	2	other_unwell	2018-05-03 18:45:11	dog			true neg	true neg	Not Recorded	12	BCS Not Recorded
744	"Repeat Apoquel - not reached excess yet so O to pay, will still send claim but will be under excess. Continuation e-claim sent to petplan for £43.19."	151	other_healthy	2018-07-12 09:43:24	dog			true neg	true neg	Not Recorded.	13	BCS Not Recorded
745	"Slow improvement - partic over the last 48 hours. Otherwise well and again no point of pain noted. Rx metacam ongoing and review as needed. Stop metacam after 5 days."	168	trauma	2018-03-13 09:09:08	dog			true neg	true neg	Not Recorded.	13	BCS Not Recorded
746	"HPC 6m check. OR BAR, DUDE, no V+/D+/coughing/sneezing. CE - BAR. Eyes/ears/mouth/LNN wnl. One small spot on chin, OR had thorn stuck there few d ago, removed. No surrounding inflamm, no discharge. Thoracic auscultation and abdominal palpation NAD. No lump palpable on back now - presume secondary to vaccine. BCS 4/9. HR 212. RR 68. Quite stressed here. Monitor chin and Rx if not resolving/deteri…	407	other_healthy	2016-04-18 09:38:32	cat			true neg	true neg	BCS 4/9.	8	4/9
747	Stranguria/Haematuria. Hx: past 2 weeks has been taking much longer to pass urine than normal- standing for a long time - sometimes a flow/sometimes a dribble. Not passing urine any more frequently than normal. Appetite =N. Drinking =n. Passing normal faeces. Little quieter than usual. Exam: Colour/hydration =N. Chest NAD. Abdo palp- something firm caudal abdomen- bladder not full- unsure if faec…	1001	other_unwell	2018-10-05 17:04:55	dog			true neg	true neg	Not recorded.	13	BCS Not Recorded
748	"6monthly dental check. RHS mouth looking good minor tartar over M! upper. LHS Pm1 gingivitis rest not too bad. adv tehrefore re-ex 4 mo."	139	other_healthy	2018-05-24 10:10:55	cat			true neg	true neg	Not Recorded.	13	BCS Not Recorded
749	potentially 3 weeks in pup, feels like something there advise best to come back in 1 week for US as accurate then. O happy with this	132	other_unwell	2019-02-22 17:03:33	dog			true neg	true neg	Not Recorded.	13	BCS Not Recorded
750	Check kitten and microchip, no abnormalities detected exam, herat fine, no hernia, teeth fine, eyes fines. Is female so change name form <<identifier>> to <<identifier>>. Discuss speying, discuss woring and fleaing, owner declined vaccs. Nurse held for microchip as wriggley.	275	other_healthy	2019-09-20 09:22:33	cat			true neg	true neg	BCS Not Recorded.	17	BCS Not Recorded
751	"Booster TRICAT A360B01 and FELV. OR no problems. ce: HR 168, good teeth, rest nothing abnormal detected. ow happy with fandw tx."	131	vaccination	2017-11-14 17:22:02	cat			true neg	true neg	Not Recorded.	13	BCS Not Recorded
752	"dragging back end. O has wormed in Nov. passed stool this am but this was first for a while - hard and dry. L ag abcess T 39. started 3 days ago. unable to express anything. try ab and NSAID may need general anaesthetic to flush if doesn't settle. some tartar on teeth plus pne wonky upper incisor."	300	tumour	2014-12-27 09:32:11	dog			true neg	true neg	Not Recorded.	13	BCS Not Recorded
753	Vaccination. is starting to stiffen up on walks, not as keen to go for walks, eating and drinkin gok, no V/D. declined KC vaccine. all nails clipped, discussed joint supps.	173	vaccination	2019-07-30 17:53:57	dog			true neg	true neg	Not Recorded.	13	BCS Not Recorded
754	"Diarrhoea. Last night fine. This morning had 10 piles of faeces to clear up. Since then been 4-5 times throughout the day. Some blood and mucous present. Fine in himself, eating and drinking ok. BAR, DUDE. Heart and lung auscultation unremarkable HR - 124bpm. Lymph nodes WNL. Eyes, ears and teeth fine. Abdominal palpation unremarkable. Temp 38.6oC. Advise owner will give antibiotics as blood pre…	689	gastroenteric	2015-08-27 16:34:11	dog			true neg	true neg	BCS: Not Recorded.	18	BCS Not Recorded
755	Mammary development. Owner reports is in second season, noticed some lumps along mammary tissue. Non painful and dog otherwise very well. physical exam normal mammary development palpable, no mild production, not hot/red/firm/painful. temperature 39.3C but very stressed in waiting room. advised appears to be normal development related to season. warned about mastitis development and mammary carci…	484	post_op	2018-09-05 12:44:15	dog			true neg	true neg	Not recorded.	13	BCS Not Recorded
756	"Vomiting started yesterday, V 10 times since, mucus and bile only. No diarrhoea, passed normal faeces today, drinking water but bringing back up, owner not offered food today. Small chance that she ate some spare ribs over weekend from bin, does not chew toys, does not usually scavenge, no access to toxins. Exam - need to muzzle and examine away from owner. BAR, mms P+M, HR 100, chest clear, una…	565	gastroenteric	2017-02-13 16:18:22	dog			true neg	true neg	Not Recorded.	13	BCS Not Recorded
757	"owner concerned not eating mch and blood in faeces. T=38.9, reasomnabl;e weight gain, nothing abnormal detected on abdomen palp. still very scurfy, no evidence of fleas or lice. Next appointment in 1 week. 1st dose of panacur given."	234	gastroenteric	2014-06-23 14:28:43	dog			true neg	true neg	Not Recorded.	13	BCS Not Recorded
758	"Examine dog - Lower L lip is cracked and sore. Upper L lip is slightly ulcerated and sore. Has teeth brushed regularly, but advise dentisept gel for now to enable slow release of chlorhexidine."	195	other_unwell	2017-01-05 10:14:13	dog			true neg	true neg	Not recorded.	13	BCS Not Recorded
759	"HR 180, RR 40, laboured. Significant effort with inspiration and expiration. MM pink, CRT<2 secs. Otherwise no abnormalities detected. Eating, drinking, defaecating and urinating is normal. O reports <<identifier>> is well in himself but breathing is bad again. Warned against side effects of long term depo injections and again discussed inhaler but O said this is too difficult with the cats natu…	403	other_healthy	2017-09-20 17:01:30	cat			true neg	true neg	Not Recorded.	13	BCS Not Recorded
760	in for post operation check. BAR had some D++ 2 nights ago but nothing since. DUDE all oko owner has no concerns. wound looks great no swelling or discharge some bruising around scrotum but nothing too bad. Next appointment in 1 week.	234	post_op	2019-08-27 14:11:04	unknown			true neg	true neg	Not Recorded.	13	BCS Not Recorded
761	"<<identifier>> booster mouth redness. o reported 3 days ago mouth mucosa redness on the place where was dark black before. otherwise e/d/u/f normal. CE: BAR, BCS 5/9, pink colloured strips of the bucal mucosa, not inflamed, non painful, just change in the pigmentation others NAD. Eurican DHPPi Lep. L414079 17/06//2016. L414084 19/05/2016. Nobivac KC. A062B01 11/2016."	372	vaccination	2015-05-05 17:36:05	dog			true neg	true neg	BCS 5/9.	8	5/9
762	"Restart first vac as had Canigen on 9th Aug. 1st vac Nobivac DHPL4 A115E02/ A090A02 all OK. 2nd DHP +/- KC in two weeks. Final L4 in 4w. Panacur po too small for Advocate yet. Next appointment in 2 weeks."	206	vaccination	2018-08-24 09:44:23	dog			true neg	true neg	BCS Not Recorded.	17	BCS Not Recorded
763	""	2	vaccination	2017-02-16 10:14:43	dog			true neg	true neg	Not Recorded	12	BCS Not Recorded
764	""	2	vaccination	2016-03-01 17:53:22	cat			true neg	true neg	Not Recorded	12	BCS Not Recorded
765	"nurse clinic- nobivac lepto 2 A214A02, DHP A077A01 PREVIOUSLY GIVEN CPL VANGUARD vaccine okayes by <<identifier>>, on rice and chicken at the moment on <<location>> normally,"	176	other_healthy	2014-08-07 16:23:59	dog			true neg	true neg	Not Recorded.	13	BCS Not Recorded
766	L4 vaccination. All fine on clinical exam. OR no concerns, eating and drining fine. No vomiting or diarrhoea	108	vaccination	2019-04-11 17:47:14	dog			true neg	true neg	Not Recorded.	13	BCS Not Recorded
767	l4/kc a090a01/a092b01. no concerns. minor staining to canines.	62	vaccination	2018-09-24 10:29:34	dog			true neg	true neg	Not Recorded.	13	BCS Not Recorded
768	LUMBAR PAIN and LH weakness. <<identifier>> was rescued as a young dog - apparently she'd been neglected by previous owners and her hips were damaged. For the last couple of years she has been struggling with her hips but more so the last couple of weeks. She's been on loxicom long term and now seems to be the only thing that helps although still struggling somewhat to get up at times. OR multipl…	2010	other_healthy	2018-12-17 13:55:31	dog			true neg	true neg	BCS not recorded.	17	BCS Not Recorded
769	pooing blood. OR yesterday noticed some fresh blood in faeces, appeared to be a lot overnight and then a little more today. faeces softer than normal. no V+. DUDE normally, bright and happy, not lethargic at all. owners starved for 24hrs but she is looking for food. exam NAD, <<name>> normal(some fresh blood on thermometer). abdo palp NAD. jumping around consult room , no signs of DH, body condit…	687	other_unwell	2018-11-26 16:37:24	dog	body condition score 6/9		false neg	true pos	BCS 6/9. Possible dietary indiscretion causing bloody stool. Symptomatic treatment and bland diet advised until end of week.	124	6/9
770	ce within normal limits no concerns good teeth	46	vaccination	2018-10-08 14:46:29	cat			true neg	true neg	Not Recorded.	13	BCS Not Recorded
771	"Vaccination Ducat+FeLV."	25	vaccination	2016-04-18 15:19:07	cat			true neg	true neg	Not Recorded.	13	BCS Not Recorded
772	"Final p/o check -good recovery from post-op GE. All incsions fully healed. Asked for u/s -UA1plus. Rpt b/s re incr ALKP and triglycerisdes in 4-6wks. Triglycerides H 5.47 (0.34 - 1.97 )."	189	post_op	2018-04-04 16:25:18	dog			true neg	true neg	Not Recorded.	13	BCS Not Recorded
773	"lame RH acute onset when came off sofa , sl better now , sl tension in ant thigh muscle , stidle hock hip feel ok , strain ,O also repost panting more ? anxiety or pain."	171	trauma	2017-10-09 11:35:00	dog			true neg	true neg	Not Recorded.	13	BCS Not Recorded
774	"Clean aers again, change bister collar for smaller one, review weds."	70	post_op	2016-10-24 09:18:37	cat			true neg	true neg	Not recorded.	13	BCS Not Recorded
775	""	2	other_unwell	2018-05-18 09:50:59	unknown			true neg	true neg	Not Recorded	12	BCS Not Recorded
776	"postop check ok, see back staurday for s/o. startign to toe touch"	68	vaccination	2017-12-18 16:09:52	unknown			true neg	true neg	Not Recorded.	13	BCS Not Recorded
777	"O brought in as worried he's been drinking and weeing more often. Fine in himself, defecating, drinking, eating no vomiting/diarrohea no cough/sneeze. But doesn't seem to be able to hold it during the night, and has been weeing more often on walkies. Isn't going every hours, isn't straining, no blood seen. Every time he's been needing to go there is a large amount of urine voided. Been like this…	1290	other_unwell	2017-09-30 11:12:22	dog			true neg	true neg	Not Recorded.	13	BCS Not Recorded
778	". ok on exam advise spay."	28	other_healthy	2017-08-23 16:35:11	dog			true neg	true neg	Not Recorded.	13	BCS Not Recorded
779	"rebandage wound. bandage has slipped a bit but still in place. wound looks good - dry, no discharge. still some swelling beneath. using leg well. rechk 3d"	156	trauma	2018-07-02 10:28:14	dog			true neg	true neg	Not Recorded.	13	BCS Not Recorded
780	"Recheck mouth gingivitis over left carnasial mainly a little associated with preceeding pre molar - teeth are clean discussed possible calci involvement but plan contiue metacam and inprove oral hygine by cleaning - shown owner how to hold and apply tooth paste in consult - recheck 4 weeks."	293	other_healthy	2016-08-16 14:02:28	cat			true neg	true neg	Not Recorded.	13	BCS Not Recorded
781	EAGS full but very good! clipped nails a little wriggly but really good. Likes biscuits in consult!	99	other_healthy	2019-02-05 15:11:15	dog			true neg	true neg	Not Recorded.	13	BCS Not Recorded
782	"vaccination and spayed with breeder. general ce nothing abnormal detected. vaccinated with tricat (trio) only so no leukaemia and no new strain of calici which purevax protects against. opt therefore to start course again with purevax. resee 3-4 weeks. rcp/felv."	267	vaccination	2017-10-03 11:53:06	cat			true neg	true neg	Not Recorded.	13	BCS Not Recorded
783	"doing well much more tolerant now wil allow ear to be touched etc now but still shaking head a little on and off one xam with muzzle ear canal more open but still a little red and waxy so not 100% yet advise continue drops for another 7 days so 2 weeks total and then re ex and advise cleasning 1-2 times weekly to treduced chances of recurence long term. otherwsie all wel eating drinking toilet n…	519	post_op	2018-07-23 10:06:03	dog			true neg	true neg	Body Condition Score (BCS): 3/5	31	3/5
784	"large abdo. pale.think vcan feel post mass. asked inititaly if thinking pts but op&apos;s daughter who presented cat said no. after discussion of investigation but sadly likely outcome, agreed pts. not absolutely sure what parents would want but think will be routine crem. advise will keep body until first collection after bank hol then if havce heard nothing, will send to pet crem."	388	other_unwell	2015-12-22 11:01:43	cat			true neg	true neg	Not recorded.	13	BCS Not Recorded
785	"routine season supp injection. <<identifier>>. Next appointment in 4 weeks."	77	other_healthy	2015-02-03 11:27:24	dog			true neg	true neg	Not Recorded.	13	BCS Not Recorded
786	CONSULTATION: lame left fore. O noticed that for the last week <<identifier>> has been lame on his left fore for about a week. Otherwise appearst o be well. Lameness worse after rest. BAR on exam. mms pink and moist. grade 3 <<identifier>>. hr 180. temp 37.7. left fore 4/10ths lame. holding left fore in valgus at wrist, slighlty unfomfortable on palp but no swelling. A: lameness - etiology? acute…	580	trauma	2019-08-19 16:42:50	cat			true neg	true neg	BCS Not Recorded.	17	BCS Not Recorded
787	Going to <<name>>. Microchip checked <<microchip>>. PE NAD. Nobivac Rabies a503b01, 05-2022.	92	vaccination	2019-02-28 19:10:35	dog			true neg	true neg	Not Recorded.	13	BCS Not Recorded
788	""	2	other_healthy	2016-07-30 12:36:31	dog			true neg	true neg	Not Recorded	12	BCS Not Recorded
789	"POC. Wound healed, no swelling, ni infection, looking really good. Took collar off. Signed off. No need to see back, unless worried."	136	post_op	2018-04-24 11:34:05	dog			true neg	true neg	Not Recorded.	13	BCS Not Recorded
790	"Dew claws trimmed. Muzzled and on table. Grown very close to skin. Tried to shave off bit by but after initial trim to try watch out for quick/take as short as possible but O requested that I just trim in one go - tried to advise that more likely to catch quicks this way but OR would rather done like this. O showed where to trim to - done as O requested. No bleeding thankfully."	382	other_healthy	2018-07-19 17:06:28	dog			true neg	true neg	Not Recorded.	13	BCS Not Recorded
791	"HPC 6 month check. OR no cocnerns. DUDE all OK. Good weight loss. Good BCS now. BAR PE NAD."	94	other_healthy	2018-06-21 16:34:33	dog			true neg	true neg	BCS recorded as Good.	22	good
792	1st Lepto 4 vaccination. endectrid pipette. faeces solid. in self no concerns. exam - BAR. 1.5kg wt gain. BCS 3/9. normal colour and hydration. HR 150/min synchronous pulses. abdo soft and relaxed. plan increase food from 50grams to 60grams. start flea treatment. Next appointment in 4 weeks. 2nd lepto 4 vaccination	321	vaccination	2018-12-28 09:19:14	dog			true neg	true neg	BCS: 3/9	8	3/9
793	"eating well and brighter today but RF v swollen and this evening now oozing from surgical wound. on exam using leg better, weight bearing today but subcut oedema present from elbow to toes and serous discharge from distal end of surgical wound, only v small opening where discharging, not complete wound breakdown, temperature 39.4C. differential diagnosis incl seroma but also worried re cellulitu…	677	other_unwell	2015-09-10 18:16:17	unknown			true neg	true neg	Not Recorded.	13	BCS Not Recorded
794	"V and D overnight - sl loose the night before. appetite - been starved overnight, v bright in consultation. also has had weepy - muco-purulent discharge for last few days. sl erythema in ocular mmembs, ?mild conjunctivitis. mmembs pink crt 1s. Ht and lungs - nothing abnormal detected. abdomen - relaxed non painful - nothing abnormal detected. temperature 101.8f. ?tummy upset dietary advise given…	417	other_healthy	2017-02-27 17:08:49	dog			true neg	true neg	Not Recorded.	13	BCS Not Recorded
795	"nobi dhp a100d01/L4a055a03. dude fine, no v/d/c/s, BAR. CE: MM PP crt1s, teeth fine, chest clear, abdomen comfy. patch under armpit of lichenified skin has returned, become bothersome again, went to <<identifier>> vets and got 2nd opinion and they rec trying the fuciderm which cleared it up immediately and o now uses as needed. advise ok to cont w fuciderm as needed also advise cortavance may be…	415	vaccination	2017-02-15 15:37:00	dog			true neg	true neg	Not Recorded	12	BCS Not Recorded
796	"Ifection at surgery site. Cannot see note of sub cut suture material. appears more ifection than new mass forming- at this stage. start clavapet, rex if not settling."	168	post_op	2016-05-16 09:25:54	unknown			true neg	true neg	Not Recorded.	13	BCS Not Recorded
797	"O report skin hive bnackl again, also passed feaces with bood in it, smal amount only. Rest all fine. malaseb for now. Discuss about allergy tests as well. O will contact insurance and let us know if wants to go ahead."	224	other_healthy	2016-10-13 12:24:40	dog			true neg	true neg	Not Recorded.	13	BCS Not Recorded
798	Weigh to worm. Growth slow enough that I don't think she'll make 4mg in the next month.	87	other_healthy	2018-10-25 12:08:39	dog			true neg	true neg	Not Recorded.	13	BCS Not Recorded
799	""	2	other_unwell	2017-09-22 15:36:38	rat			true neg	true neg	Not Recorded	12	BCS Not Recorded
800	"Old cat with intermittant vomiting. BAR. Good weight. HR normal. Likley oesophagitis/gastritis. may be kidney related."	120	other_unwell	2017-11-15 14:54:12	cat			true neg	true neg	Not Recorded.	13	BCS Not Recorded
801	"Collapsed, abdo rigid and painful, panting++, unable to stand. PTS, routine crem."	83	other_unwell	2015-10-29 10:24:40	dog			true neg	true neg	Not recorded.	13	BCS Not Recorded
802	4.12kg blood in urine/urinating in the house. About 1 week with increased frequency of urination, urinating inside the house and blood in it. Still considerable amount, not tiny bits. Doesn't have litter tray in the house, goes outisde. But has been passing a couple of urines a day inside in bathtub, dog's bowl, etc. Apetitte and water intake normal. Behaviour normal. New cat in the area with who…	890	other_healthy	2019-05-01 17:24:27	cat			true neg	true neg	Not recorded.	13	BCS Not Recorded
803	"check up fine."	16	vaccination	2017-05-17 15:09:32	dog			true neg	true neg	Not recorded.	13	BCS Not Recorded
804	. AG express	12	other_healthy	2018-09-11 12:06:42	dog			true neg	idk	I'm sorry, I'm not sure what you mean by "AG express". Can you please provide more context or information so I can better understand and assist you?	148	idu
805	"Since tue unwilling to bend down to bowl. licking flegs always, esp r at present. occas holding r up. no lameness. jumps up but cautious down. T 39.4. HR 140. RR p+. MM p+sl tacky, CRT <2s. L ear malasseziea can't see TM. lump venrtal throxa noted few d ago no change 1cm sc feels fattey. Next appointment in 1 week."	318	other_unwell	2017-09-30 09:58:19	dog			true neg	true neg	Not Recorded.	13	BCS Not Recorded
806	""	2	other_healthy	2017-02-07 15:35:12	dog			true neg	true neg	Not Recorded	12	BCS Not Recorded
807	"free flea check."	18	other_healthy	2018-02-16 18:12:40	unknown			true neg	true neg	Not Recorded.	13	BCS Not Recorded
808	"DUDE. Nad on Ce. O says been dragging bottom. Booster. KC. AG very full."	74	vaccination	2017-10-10 09:20:51	dog			true neg	true neg	Not recorded.	13	BCS Not Recorded
809	VACCINATION - L4/K.C. In for booster vaccination. Doing well at home and O has no concerns. Changed portion of food a while back as realised was feeding to much and has now lost 300g. BCS 4/9 today ideal!. BAR in consult, Mms P&M CRT <2s, HR 120 no murmur and chest clear. Reaction on abdominal palpation but no yelp, O says sensitive around her back end. Vacc given, OK for antiparasitics for 12 mo…	404	other_healthy	2019-05-10 17:07:26	dog			true neg	true neg	BCS 4/9 today ideal!	20	4/9
810	"this am managed to get LF caught in door, just the toes. can wt bear, 5/10 lame, digit 4 swollen, possible crepitus, no evidence discomfort more proximally. start nsaid. offered xrays, may not change management so owner going to monitor, if no improvement then will book in, warned may take a few weeks to heal. can have more nsaid if required. no evidence infection-see if more swollen."	389	trauma	2018-01-30 14:44:14	cat			true neg	true neg	5/10 lame, digit 4 swollen, possible crepitus, no evidence discomfort more proximally. Start nsaid. BCS not recorded.	117	5/10,4,,...
811	booster: L4, next year DHP; owner declined kc. Exam; bar, bit of tartar on teeth, but no gingivitis. no abnormalities detected. on thoracic auscultation or abd palpation. hr 92. rr 20. skin/eyes/ears normal. offered flea and worming; owner declined gets from store	264	vaccination	2018-11-29 18:08:36	dog			true neg	true neg	Not Recorded.	13	BCS Not Recorded
812	"getting worse, owner been giving metacam twice a day and no improvement. exam- BAR, less jumpy today. right hind toe touching quite marked- worse than prev. msk- foot no swelling or pain to palpate, right hock slight puffy and pain on extension but difficult as quite a reactive dog. stifle good ROM and no disocmfort but will need to assess cruciate while under sedation. hip - reluctant on extens…	529	other_healthy	2016-11-09 12:15:19	dog			true neg	true neg	Not Recorded.	13	BCS Not Recorded
813	""	2	other_unwell	2017-08-07 09:56:10	dog			true neg	true neg	Not Recorded	12	BCS Not Recorded
814	Final ivermec injection. Clearinh well. small residual patch which should fade. Review with <<name>> for free dental check in 3-6 months	136	other_healthy	2019-06-21 16:48:46	rabbit			true neg	true neg	Not Recorded.	13	BCS Not Recorded
815	"O rep eye very much better. L eye comfy, fully open, cornea fluor -ve, looks to be some inflamm/keratitis medial aspect. cont drops and rechk next week. disc possible trial maxitrol if keratitis worsening."	207	pruritus	2014-08-02 10:02:34	dog			true neg	true neg	Not Recorded.	13	BCS Not Recorded
816	"OE Bilateral. <<name>> has been scratching at ears for a couple of weeks. Is overweight owner aware and has tried to manage on her own. Not vacinated. Advantage given ev 3m in the summer. Exam generally ok. moderate calculus and mild gingivitis diffusely. Sensitive ears but canals compressible. Ceruminous discharge externally. Internally looks ok TM intact. No obvious polyps. cystologically main…	680	other_healthy	2018-06-08 13:01:57	cat	BCS 8/9	BCS 8/9	true pos	true pos	BCS 8/9. BCS overweight.	24	8/9	bcs overweight
817	"stiff both hind legs. drining but eating less. not drinking up. more stiff on right. hr160, mucous membranes pink. good teeth. temperature 103.7, -prostate slightly large. to get urine sample - unable to get one now. owner to bring one in. Plan check temperature 24 hours , contine ab, check urine sample."	308	other_unwell	2015-11-03 10:39:16	dog			true neg	true neg	Not Recorded.	13	BCS Not Recorded
818	"brought in for cartrophen injection tody. ate something over weekend and developed diarrhoea, so owner didnt bring him in on sunday. Checked him today owner reported that the diarrhoea has stopped and he is passing normal faeces today. Eating well at home and drinking normal. Injected 1.2ml cartrophen sc today. Owner concerned abput him going into kennels in April when they go to <<location>>. s…	531	other_healthy	2018-01-08 11:24:38	unknown			true neg	true neg	Not Recorded.	13	BCS Not Recorded
819	"No feeling well, has been like that for a few weeks. Eating as usual, drinking more. Urine and faeces normal. Has not had any vomit or diarrhoea, only before she started like this ate a leaf which she then brought back up."	224	other_unwell	2017-09-05 10:09:36	dog			true neg	true neg	Not Recorded.	13	BCS Not Recorded
820	"is quite settled at home. cant see teeth for tartar, discussed dental. hr= 160bpm, no murmurs, no arrythmias, chest clear, abdo ok, skin fine, good bc, gained weight. did swear at the end of consult."	202	other_unwell	2016-09-10 09:27:47	cat			true neg	true neg	BCS: Good.	10	good
821	"Patient was just attacked by another dog and had her around dorsal aspect of neck. (was a <<location>> pointer/ lurcher) patient was shaken around. however since incident no signs of blood, has been running around normal behaviours, no signs of shock etc. Pex mucous membranes pink, CRT &lt; 2 sec, HR 120, chest sounds normal. Small skin grazes present on neck, susp where canines were but all sup…	513	other_unwell	2016-07-08 12:24:31	dog			true neg	true neg	Not Recorded.	13	BCS Not Recorded
822	"Euthanasia. significant congnitive dysfuntion at home. long chat re QOL. progressive. agreed reasonable to make decision now. euthanasia and communal cremation."	163	other_unwell	2018-01-10 15:15:57	cat			true neg	true neg	Not Recorded.	13	BCS Not Recorded
823	"POC. all healed well, removed maxon sutures. seems to have end of deeper suture just about visible in 1 place but not dug to remove as should reabsorb. dressing rubbed slightly so elect to leave off today as now also well healed. advised no need to see back unless concerns, keep area clean and dry next few days."	315	other_unwell	2018-05-21 17:11:44	dog			true neg	true neg	Not Recorded.	13	BCS Not Recorded
824	"O has seen fleas and flea dirt on cat. ++ flead dirt in coat. Also losing weight. Has lost 0.4kg since June. Discussed as last time causes -heart disease (grade3/6 murmur), renal disease, neoplasia? Very thin, BCS 2/9 but quite pronounce abdomen? O reports used to be a very big cat. Normal lung on ausc. LN normal. Discussed investigations - intially bloods to check bloods to compare against prev…	544	other_healthy	2016-09-28 17:09:56	cat			true neg	true neg	BCS 2/9. BCS overweight.	24	2/9	bcs overweight
825	"bur incisors"	14	other_healthy	2017-08-02 17:21:46	unknown			true neg	true neg	Not Recorded.	13	BCS Not Recorded
826	"1st Nobivac DHP + L4 vaccination A112E02 A087A01. likely to be rehomed. read microchip <<microchip>>."	103	vaccination	2018-06-12 11:19:31	dog			true neg	true neg	Not Recorded.	13	BCS Not Recorded
827	"Lovely dog,still hair loss around eyes, to monitor and review with vet as nec. Discuss grooming out undercoat. On r canin, normal feaces at present. Chk chip fine, discuss flea/tick control, on frontline at present, consider bravecto 3 mthly due to thick coat, wormed recently, consider k cough and pcp, claws long could do with clip, ran out of time today, review at next visit."	381	vaccination	2015-04-27 10:20:59	dog			true neg	true neg	Not Recorded.	13	BCS Not Recorded
828	"lump on elbow of left fore, very +++ agressive cat, so no clinical examination done. left fore lump lanced, purulent material removed. sweeling right around elbow joint, doesn&apos;t seem to be involving te joint as can still swipe and walk fine. left open to cont to drain. Adv o should settle in time, bring in ini in 1-2 weeks"	331	tumour	2015-09-19 11:28:18	cat			true neg	true neg	Not Recorded.	13	BCS Not Recorded
829	"nail clip. owner says unable to use spot on flea preps as dribbles down neck so just smears everywhere, offer bravecto as alternative - explain differences."	158	other_healthy	2016-04-27 10:47:27	dog			true neg	true neg	Not Recorded.	13	BCS Not Recorded
830	"Nails clipped, nice cat, o holds well."	40	other_unwell	2017-03-03 12:51:15	cat			true neg	true neg	Not Recorded.	13	BCS Not Recorded
831	Pre operation for castrate. Check up fine, still 3 deciduous k9s removed and only one teste. Unable to feel teste inguinally. O reports getting v sexual at home so keen tto nueter. Will contact insurer to see if will cover and then look to get booked in.	254	other_healthy	2019-02-27 17:14:29	dog			true neg	true neg	Not Recorded.	13	BCS Not Recorded
832	"Anal Glands. Both glands full and normal material expressed."	62	other_healthy	2018-01-02 17:55:56	dog			true neg	true neg	Not Recorded.	13	BCS Not Recorded
833	6mth check Owner has no concerns, has gained a little weight but not over weight, just advise Owner dont want this to keep occuring. teeth have moderate - heavy tarta on upper carnasials, discussed needing dental at some point in the future. Owner knows this and cost a concern. advise its not urgent so has time to save. chip responds unable to hear heart as panting +++ but colour pink crt<1, fem …	478	other_healthy	2019-02-05 14:10:21	dog			true neg	true neg	BCS Not Recorded. However, the animal has gained weight, but it is not considered overweight. Dental tartar was noted, and it will need treatment in the future, but it is not urgent. Panting was observed, which prevented the vet from hearing the heart, but other vital signs appear to be normal. The animal is up-to-date with flea and worm treatment.	350	BCS Not recorded
834	. Very inflammed ears r>l and black waxy exudate - unable to scope conscious. O has been cleaning with epiotic. Adv rv in a week - and if better then clean and reapply osurina	175	other_healthy	2019-04-01 16:07:15	dog			true neg	true neg	Not Recorded.	13	BCS Not Recorded
835	<<name>> lanced and drained, also draining out of fistula into mouth behind 109.	80	other_unwell	2019-09-02 09:50:06	cat			true neg	true neg	Not Recorded.	13	BCS Not Recorded
836	Excision sites healing well. Reported results - 99% nothing to worry about but monitor if no reocurrence. Sign off.	115	other_unwell	2019-08-09 09:38:09	dog			true neg	true neg	Not Recorded.	13	BCS Not Recorded
837	"2.71kg- first vacc. rescued a stray but money issues? itching both ears, owner suspect mites, used a sopt on from shop? clinical examination- no mites on slide, yellow/brownish wax in both ears. otherwise no abnormality detected. given first vacc, owner particolar, declined hpc, decline endectrid as want to stay on her spot on, advise as scratcingh at both ears need at least treatment. next in 3…	409	vaccination	2017-09-11 11:47:54	cat			true neg	true neg	Not Recorded.	13	BCS Not Recorded
838	"meds finished yesterday good response so far BUT still area LHS Plan. Maintain meds 1 week more wash bit longer recheck BUT if does flare up needs biopsy + skin scrapes."	171	pruritus	2018-01-12 11:10:20	dog			true neg	true neg	Not Recorded.	13	BCS Not Recorded
839	horizontal slice off main pad left hind. trim away flap. bandage + buster collar. adv walk on soft ground. re-examination before if dressing slips, wet, painful, etc. Next appointment in 4 days.	196	trauma	2019-05-17 11:09:58	dog			true neg	true neg	Not Recorded.	13	BCS Not Recorded
840	"Went out in garden and caught right hind claw on doorframe. Was bleeding and lame afterwards but has improved since then. D2 claw on RH has some blood staining. Claw appears intact but small fragement near base. Removed this but remainder of claw in place. Given sqt carprofen and disc things to look out for e.g. ongoing lameness, purulent discharge etc. Owner going away today to <<identifier>> s…	542	other_healthy	2018-02-02 09:43:40	dog			true neg	true neg	Not recorded.	13	BCS Not Recorded
841	"History-come for booster and KC vacc, not due worming, due flea treatment. No concerns from owner. Ce-checked chip, ideal BCS, had extractions in the past so tongue protrudes slightly now, remaining teeth gathering plaque but no tartar so will need a dental again in the future.Heart ok. Clipped some claws. Gave booster and KC vacc."	335	vaccination	2018-07-24 10:55:32	dog			true neg	true neg	BCS: Ideal	10	BCS Not recorded
842	"bloods - dehydration, elevated urea/creatinine/ALP/Phos/Glob/TP. Elevated WBCs - start antirobe. usually eats pedigree senior wet food."	138	other_unwell	2017-11-23 13:36:56	dog			true neg	true neg	Not Recorded.	13	BCS Not Recorded
843	Check R eye. O thought he had a grass seed above L eye, tried to remove, but dog very agitated, didn't allow. Has crust above L eye among the 'brow' vibrissae, suspect either had a grass seed there or O tried to grab the base of the hairs and damaged it. Removed crust, bit of purulent ulceration underneath, no FB, cleaned, O to apply AB cream. Strongly recommended if suspecting FB on coat to come…	430	other_unwell	2019-07-17 15:59:52	dog			true neg	true neg	Not Recorded.	13	BCS Not Recorded
844	"RE-CHECK NAIL BROKEN. OR struggling with tablets. Leaves them on food and he eats it along the day, not exactly morning/evening. Doing well. No discharge, still a bit swolen and bigger than the left one. Granulate tissue present on the tip of the digit. Not too painful as silent when applying pressure to check for hidden abcess. Advised to give tablet singly with chicken or some other treat to a…	528	post_op	2018-07-15 10:17:18	dog			true neg	true neg	Not Recorded.	13	BCS Not Recorded
845	Health check and mass check. O said <<identifier>> was flat and sad a couple of days ago. BAR, BS 5/9, NAD in LN, NAD in abdominal check, NAD in chest check. Soft and round mass in chest, O said it is getting bigger. Poss lipoma, attached to skin. Doing well at home. Kepp monitor it and come back in 3 months. Biopsy or removal noit recommended by now.	353	post_op	2019-06-10 17:03:06	dog			true neg	true neg	BCS: 5/9. Soft and round mass in chest, possibly lipoma, attached to skin. Doing well at home. Keep monitoring and come back in 3 months. Biopsy or removal not recommended at this time.	185	5/9
846	""	2	vaccination	2015-10-09 18:20:31	dog			true neg	true neg	Not Recorded	12	BCS Not Recorded
847	Otitis Externa. Hx: picky with food, scratching L ear week++. Little unclear as to whether has ear problems all year round and is just worse now or whether just flared up now? Was seen this time last year for the same problem. Exam: Teeth Ok, HR - 120, chest Nad. Abdo NAD. Muzzled to examine ears (yellow muzzle). Bilateral otitis- underside both pinnas erythema++++, dry skin, mild dry wax in cana…	680	pruritus	2019-06-04 09:58:04	dog			true neg	true neg	BCS Not Recorded.	17	BCS Not Recorded
848	"4.23kg- booster ducat/felv(1). no concerns, no questions. looking great, looks younger than age. clinical examination- no abnormality detected, chest ok, abdomen comfortable, mouth ok, slighty inflamed RU molar. given booster"	227	other_healthy	2018-08-29 16:02:46	cat			true neg	true neg	Not Recorded.	13	BCS Not Recorded
849	"COMPLAINT: Vaccination. HISTORY: BAR DUDE. Only vaccinated against RCP, not felv. Sneezng SID. eats kibble well, picky about wet food. O has bred cats before and is going to breed with another <<identifier>>. Therefore doesn&apos;t wish for spaying Reminders: current. EX: Bw:2.27 BCS: 5 MCS: 3 M/m: pm CRT: &lt;2 secs Teeth: adults coming thorugh now Eyes: wnl Ears: clean Chest: clear HR: 180 RR:…	705	vaccination	2015-11-04 15:04:06	cat			true neg	true neg	BCS: 5. The BCS indicates a healthy weight. The text does not mention a BCS overweight tag or the absence of BCS measurement.	125	5
850	Booster Ducat A046B01. O no concerns, clinical exam NAD except previously described gingivitis - teeth themselves don't look too bad so ?viral cause. Advised O to monitor - if any drooling, discomfort eating, pawing face etc then ideally investigate.	250	vaccination	2019-09-26 09:30:27	cat			true neg	true neg	Not Recorded.	13	BCS Not Recorded
851	Primary vacc - tricat/FeLV, second vacc in 3 weeks. Owner no concerns, DUDE fine, spay wound healed perfectly. PE - oral exam nad, thoracic auscultation and abdo palpation unremarkable, LN WNL. Owner has spot-on flea treatment at home, will put up more when comes in for second vacc as may be over 2.5kg. Next appointment in 3 weeks.	333	vaccination	2018-12-29 10:50:43	cat			true neg	true neg	Not Recorded.	13	BCS Not Recorded
852	clipped nails all curled round. Next appointment in 1 month.	61	other_healthy	2019-07-22 09:33:44	guinea pig			true neg	true neg	Not recorded.	13	BCS Not Recorded
853	""	2	respiratory	2014-07-01 10:13:06	cat			true neg	true neg	Not Recorded	12	BCS Not Recorded
854	""	2	vaccination	2015-09-16 09:38:52	dog			true neg	true neg	Not Recorded	12	BCS Not Recorded
855	"hpc 6 month check Health check satis heartlungs and abdo palp no abnormality detected, oral exam no abnormality detected, given quantex in consultation."	154	other_healthy	2015-06-23 18:16:32	cat			true neg	true neg	Not Recorded.	13	BCS Not Recorded
856	Recheck inappetance. OR that PU / PD has resolved but <<name>> is still not wanting to eat, O has tempted with lots of different foods, R that <<name>> eat when putting food into her mouth. OR that <<name>> has good energy levels at home. BAR. Multiple fatty / soft lumps throughout body. MM:pale pink and moist, CRT <2sec. Heart ausc: very quiet heart, likely grade 2 systolic heart murmur, HR 144,…	1181	other_unwell	2019-07-16 15:09:48	dog			true neg	true neg	Body Condition Score (BCS): Not Recorded. However, <<name>> has multiple fatty/soft lumps throughout the body and has lost 1kg. If BCS was recorded, it would be classified as BCS overweight due to the presence of multiple fatty/soft lumps.	239	BCS Not recorded
857	"OR massive improvement. brought in urine sample. dude. on exam just as the last time, doesn&apos;t like to be touched on abdo palp so hard to feel much there. urine results. Leu +. Pro ++++. Blo +++. SG refr &gt; 1,050. discussed results and have advised to do biochemistry, owner declined but is aware if SG still high and Pro in the urine high will be needing to do bloods. advised am happy with …	523	kidney_disease	2016-05-13 17:59:44	dog			true neg	true neg	Not Recorded.	13	BCS Not Recorded
858	"w 3.5kg- 130g increase. sore mouth again, around the remaining canine as before. owner discussing Qol- eating applause now, which is good for cats with oral problems. holding off on vacc- owner required letter to <<location>> cattery for this. depo injection see 4-5 wks/sooner if concerns."	292	vaccination	2017-09-29 16:22:15	cat			true neg	true neg	Not Recorded.	13	BCS Not Recorded
859	9.0kg. nobivac l4 a111a02 exp 04-20. incontinence restarted.	61	other_healthy	2019-08-09 17:44:17	dog			true neg	true neg	Not Recorded.	13	BCS Not Recorded
860	Anal gland abscess. OR been to groomer today and noticed swollen anal area. OR scooting for the past days. No other concerns, DUDE all normal, BAR at home, no v/d. Not given worimg tx since a long time as wouldn't take tablets. Mm pink, moist, CRT<2s, and soft, comfortable on palp, HR 116, HM grade 1/5, pulses s+s. Weight: 7.8. Left anal gland swollen, painful on exam, tried to express, v painful…	618	other_unwell	2019-01-08 17:10:52	dog			true neg	true neg	BCS not recorded, left anal gland swollen and painful on exam, with brown dense discharge. Adv to give antibiotics and meloxicam, re-check in 7 days and try to express AG INI. May need sedation and flush.	204	BCS Not Recorded
861	"Reex skin, repeat skin scrape for demodex. Not huge difference, one tiny patch of new hair but otherwise all undercoat gone with no sign of regrowth, lumps on back of neck same as before. Repeat skin scrape, no mites seen but cont simparica and malaseb as before. Not esp smelly. Trial antibiotics for lumps as look quite like pustules. Reex 1 week - if no better, check bloods re cushings in case …	420	pruritus	2018-03-28 15:00:00	dog			true neg	true neg	Not recorded.	13	BCS Not Recorded
862	"owner worried as licks prepuce and getting some mucopurulent discharge, all looks normal so probably normal for <<brand name or identifier>> - discuss castration"	163	other_healthy	2018-04-13 09:36:47	dog			true neg	true neg	Not Recorded.	13	BCS Not Recorded
863	lesion bridge of nose better than when seen init at so , now dry and scabby , removed small bit of scabby lesion and no obv skin lesion below ? still reaction to operation , scabs elswhere suggesting sensitiv skin which have improv with dexafort. advise longer acting steroid , recheck 4 wks	292	other_healthy	2018-12-13 09:49:36	cat			true neg	true neg	Not recorded.	13	BCS Not Recorded
864	"EAG and clip nails - Hind feet still inflammaed plan topical treatment initially with isederm and then if better cortavance."	126	pruritus	2016-09-29 14:37:22	dog			true neg	true neg	Not Recorded.	13	BCS Not Recorded
865	"Cleaned ears otodine, R ear still red."	40	other_healthy	2017-05-17 11:17:30	dog			true neg	true neg	Not Recorded.	13	BCS Not Recorded
866	"the wound has healed really well. now dry and non-painful. skin under dew claw erythematous and slightly oderous. Advised not to re-dress this time but have buster collar to prevent her licking. re-see if any concerns."	220	post_op	2014-12-02 16:28:02	dog			true neg	true neg	Not Recorded.	13	BCS Not Recorded
867	"Wound healed v well. Small black scab present - Told O could be suture material so keep checking, can exteriorize after a while - to bring back to cut the suture material if it does happen."	191	post_op	2018-05-05 11:16:29	dog			true neg	true neg	Not Recorded.	13	BCS Not Recorded
868	""	2	other_healthy	2017-10-13 11:16:38	dog			true neg	true neg	Not Recorded	12	BCS Not Recorded
869	". Looking really good. removed dried crusty of discharge. swelling all settled nicely. still a little pink/ moist on lateral aspect so cont on antibiotics esp in light of infection previously. using it really well and no assoc issues. re-ex 1 week."	251	other_healthy	2017-03-17 14:34:03	dog			true neg	true neg	Not Recorded.	13	BCS Not Recorded
870	"Nobivac Tricat booster bn A353B01. Indoor cat in good general health and condition. Nice teeth, on moist and dry food."	120	vaccination	2017-04-25 10:22:49	cat			true neg	true neg	Not Recorded.	13	BCS Not Recorded
871	""	2	other_unwell	2018-08-20 15:40:01	dog			true neg	true neg	Not Recorded	12	BCS Not Recorded
872	Reexam Eyes. Exam: Muzzled- basket. Bony growth rim of orbit R eye. Would need referral/major surgery to consider removal- O accepts that is not going to happen so will cont whilst feel he has QOL then PTS when not. Both eye watery clear discharge with corneal oedema. Local applied + Fl. Fl positive shallow ulcers central corneas both eyes. Debride/rub with cotton bud. Ulcers :R eye 7mm/L eye- 10…	502	trauma	2018-12-11 10:16:10	dog			true neg	true neg	Not Recorded.	13	BCS Not Recorded
873	VACCINATION. no concerns, defecating, urinating, drinking, eating fine. no breathing problem, is exercising a little less - sleeping more. wormed and flea treatment regularly. T=38.5C, BCS 7/9, quiet, alert and responsive, a little stressy, Mm pink, nice teeth, brachygnathia superior, mild nostril stenosis, heart and lungs auscult nothing abnormal detected, no stertor or stridor, abdom palp soft,…	488	vaccination	2018-09-11 17:59:58	dog	BCS 7/9	BCS 7/9	true pos	true pos	BCS 7/9. BCS overweight.	24	7/9	bcs overweight
874	"<<identifier>>: 2nd DHP+KC. Next appointment in 2 weeks. 2nd L4"	65	vaccination	2018-04-20 11:13:49	dog			true neg	true neg	Not Recorded.	13	BCS Not Recorded
875	"small wound base R pinna. possibly tick wound (removed small black tick head(?) adv bathe. check lump R hock. not changed. likely benign melanoma. discuss. observe &amp; re-examination if any change."	201	trauma	2015-12-01 15:32:26	dog			true neg	true neg	Not Recorded.	13	BCS Not Recorded
876	"Much imporved but still crusting and erythema on ventrum. Advise to start bathing and extend antibioitcs, owner to taper prednisolone as on the."	146	pruritus	2016-05-27 14:08:06	dog			true neg	true neg	Not Recorded.	13	BCS Not Recorded
877	"has had bloody d+ for 3 days no vomit still keen to eat. on exam mucous membranes p mosit capillary refill time <2 nromal hydration t-38.1 no obv masses felt ona bdo palp hr-180. discussed with owner if no improvement with antibiotics then will need tli folate cobalamin blood test (starved_ if any detreioration to see sooner."	330	gastroenteric	2018-08-21 17:37:25	cat			true neg	true neg	Not Recorded.	13	BCS Not Recorded
878	Presented for annual vaccination. OR all ok at home. A4+, h4+, v-, d-, pupd-, no coughing or sneezing. UTD with flea and worm treatment. BAR, mucous membranes pink and moist, crt<2secs, eyes/ears/ln ok, teeth moderate tartar, thoracic ausc unremarkable, heart rate and respiratory rate within normal limits, nothing abnormal detected abdomen palpation. Vaccinated, discussed side effects, next vac j…	406	vaccination	2019-01-31 11:26:35	cat			true neg	true neg	Not Recorded.	13	BCS Not Recorded
879	""	2	vaccination	2017-10-04 16:47:24	dog			true neg	true neg	Not Recorded	12	BCS Not Recorded
880	"recheck ears. owner reports irriatation to have improved. both canals no inflammatio, not sore on exam. some waxy debris deeper within canal. quite close flare up after previous - likely that original hadnt fully cleared. owner rpeorrts doesnt scratch anywhere else but couldnt r/o underly allergic componenet. if continues to reflare could consider an apoquel trial. sign off for now, do regular e…	414	vaccination	2017-08-21 18:45:26	dog			true neg	true neg	Not Recorded.	13	BCS Not Recorded
881	Re-ex - much brighter in self - O thinks back to normal, no PUPD, no licking at self excessively - app good. Urinalysis - USG 1.034, pH 6.5, all else NAD. Cex Tnorm abdo palp comfortable no disch in vagina/at vulva. Discuss and again adv cannot rule out pyo w/o u/s scan, however improvement in dogs and CS makes this less likely. Complete Abic course and stop meds - O says is on Loxicom too - and …	469	other_unwell	2018-11-18 10:27:35	dog			true neg	true neg	Not Recorded.	13	BCS Not Recorded
882	"slight improvement but o thinks uncomfortable when tail tip pulled.... no swelling, no discharge. full rom and not pulled back. can use it.. to keep close eye over next 2 wks."	177	other_unwell	2017-03-29 11:59:56	unknown			true neg	true neg	Not Recorded.	13	BCS Not Recorded
883	"Ears still v inflamed, only waxy discharge. Has reverted to normal food now. Last 2 days a bit loose and peri-anal tissue sore though - advise isaderm, EAGs NAD. Has had odd treat before without diarrhoea apparantly but cannot say it is not food. Look up cost of apoquell as likely to need long term. Advise O we could give px if cheaper on line but would be &#163;154 for initial 4 weeks then &#16…	437	pruritus	2016-01-19 15:14:13	dog			true neg	true neg	Not Recorded.	13	BCS Not Recorded
884	"Last night in and out of litter tray ++ and crying, not producing anything. Has urinated normally overnight. No blood seen, normal amount. Is well in self this am. Exam: some ginigivitis, VERY OVERWEIGHT. Nervous, Abdo palp bladder medium sized, soft not partic painful, unable to express and would have to sedate to cysto dt weight. Temp 39C. No obvious constipation etc. Advised: suspect cystitis…	662	other_unwell	2016-11-05 09:27:17	cat			true neg	true neg	BCS VERY OVERWEIGHT	19	BCS: Not recorded	bcs overweight
885	"History: in for check up on sore on left side of neck. Physical Exam: large hot spot on left side of neck/shouder area. Bilateral mild otitis externa. No mites evident. Diagnosis: pyotraumatic dermatitis secondary to otitis externa and possibly underlying atopy. Treatment/Plan: disp CHX and Surolan and showed how to use. RV if not settling and advised of follow up consult fee. Disp Endectrid and…	412	pruritus	2016-10-12 16:57:19	dog			true neg	true neg	Not Recorded.	13	BCS Not Recorded
886	10kg inj artuvetrin inj 1ml midline. last dose in bottle. going back up <<identifier>> by time has next dose. faeces resolved. normal abd relaxed.	146	vaccination	2019-03-15 10:16:52	dog			true neg	true neg	Not Recorded.	13	BCS Not Recorded
887	"check over eyes left eye 13 millim with STT. right eye 20+. no keratitis as such and very comfy. small amntbgreen discharge left eye and sl haze to cornea so advise lubrithal as ioften as possible in this eye as well. reduce optimune to once daily in right eye. <<identifier>> up 3 mths again"	295	other_unwell	2015-04-14 16:34:01	dog			true neg	true neg	Not Recorded.	13	BCS Not Recorded
888	"Re-ex paw. OR much improved. No other concerns. LF paw no inflammation, no swelling, no puncture wounds, no infection, fully healed, no erythema or discharge. Sign off, re-ex if any concerns."	193	post_op	2016-04-02 10:13:04	cat			true neg	true neg	Not Recorded.	13	BCS Not Recorded
889	"managing well with back problem"	33	vaccination	2017-04-06 16:55:07	cat			true neg	true neg	Not Recorded.	13	BCS Not Recorded
890	"Anorexia last few days - not total but deteriorating? Vomited violently today. Eating grass. T 38.5oC. HR 160. Resp NAD. Well hydrated.Abd soft. Borborygmi present. Does hunt and tends to develop hairball. Not obviously ill and weight is stable. Antiemetic and lactulose. Next appointment in 4 days if reqd."	311	other_unwell	2016-05-05 16:39:18	cat			true neg	true neg	Not Recorded.	13	BCS Not Recorded
891	"Lump under chin much smaller, responded well to antibiotics. Still firm though and larger than before. reccomend surgical removal for definitive diagnosis and prevent infection occuring again. lastest bloods were good so represents normal GA risk. Next appointment in 2 days. GA lump removal L side mandible + histo. est &#163;500"	333	tumour	2016-12-28 14:11:05	dog			true neg	true neg	Not Recorded.	13	BCS Not Recorded
892	"LHS broken carnassial right through the middle - noticed a few days ago. Advise removal. RHS of face raisin sized lump on the side of the face exactly where a tooth root abscess would be - 1 month duration. Does shrink and grow intermittently - likey abscess. Advise to probe and examine while under GA and x-ray for confirmation - likely removal. Rest of teeth very good condition."	385	other_healthy	2018-07-02 14:20:15	dog			true neg	true neg	Not Recorded.	13	BCS Not Recorded
893	"Doing well, sleepiong resp rate 20, hr 180 here, col crt nromal, o happy with how doing at hhome. Nad otherwise. Continue and re se 3 months."	143	post_op	2017-07-27 17:23:02	cat			true neg	true neg	Not Recorded.	13	BCS Not Recorded
894	"echinococcus treatment for trip to N tomorrow to Mon. checked chip, signed passport."	86	other_healthy	2016-11-10 14:08:58	unknown			true neg	true neg	Not recorded.	13	BCS Not Recorded
895	2nd vaccination. DUDE normal, no concerns. no v or d. PE: BAR, oral exam ok, heart/resp/abdo palp NAD, rest of exam unremarkable. Vaccinated with DHP. 2nd L4 in 4 weeks	168	vaccination	2018-10-03 14:21:16	dog			true neg	true neg	Not Recorded.	13	BCS Not Recorded
896	Expressed Ags, barely any material. normal, no evidence of infection. As very quick and not overly full charged nurse cons	122	other_healthy	2019-08-10 11:16:53	dog			true neg	true neg	Not Recorded.	13	BCS Not Recorded
897	""	2		2015-05-05 16:13:10	dog			true neg	true neg	Not Recorded	12	BCS Not Recorded
898	"<<identifier>> Presented for KC vaccination, no changes since last time, DUDE normally, CE O advised muzzle for vaccination, KC given, did well"	145	vaccination	2016-07-26 09:21:04	dog			true neg	true neg	Not Recorded.	13	BCS Not Recorded
899	"straining to pass faeces. had been doing very well until Saturday, started straining +++, passing very small amounts of loose faeces, yesterday straining for 20min, rubbing bottom on ground, back end caked in faeces, eating as normal, no change in thirst, no v+, no gurgling stomach, bit quieter in self, nothing abnormal detected abdo, tense and hard to feel well but comfortable and nothing obvio…	614	gastroenteric	2017-05-30 11:43:54	dog			true neg	true neg	Not Recorded.	13	BCS Not Recorded
900	"Presented today for re-exam. O reports no real change. Still lame/hopping RH. Also now dragging LH. Has seemed bright in self. Still mobile and getting aorund - DUDE normally. Physical exam - paresis LH and dragging lim - reduced proprioception - deep pain sensation present. RH lamess - makeing hopping motions with ocassional dragging moement - reduced proprioception - deep pain present. Nomral …	1166	other_healthy	2018-04-13 10:20:06	guinea pig			true neg	true neg	Not recorded.	13	BCS Not Recorded
901	"Owner noticed that is deteriorating from the back legs, stopped previcox as produce diarrhoea. Today owner found her on the floor with the back legs in a funny position, struggle to stand up. CE QAR, propioception normal in all the limbs, perhaps left back leg slight decreased. Patelar reflect decreased. Truncy reflexes normal. Very shy and scared dog, difficult to do aproper neuro exam. Start w…	504	trauma	2016-07-22 14:49:38	dog			true neg	true neg	Not Recorded.	13	BCS Not Recorded
902	"Cartrophen injection. owner reports doing ok, slowing sl."	59	other_unwell	2016-03-21 09:37:20	dog			true neg	true neg	Not Recorded.	13	BCS Not Recorded
903	". Various lumps pruritic & dog will not leave alone, adv apply muzzle after putting fuciderm on, re-examine next week if necessary."	134	other_unwell	2014-12-23 09:38:43	unknown			true neg	true neg	Not Recorded.	13	BCS Not Recorded
904	"bright, alert and responsive defecating, urinating, drinking, eating ok. physical exam ok. given vaccination. leukaemia 5gsjo1 exp 10/2017, rest as above. discussed insurance, flea and worming treatment. netuering. mchp to be done at neutering, keep indoors still. Next appointment in 3 weeks."	296	vaccination	2016-02-27 09:09:23	cat			true neg	true neg	Not Recorded.	13	BCS Not Recorded
905	<<breed or identifier>> check. Cat still seems reasonably comfortable, eating well, etc. c/claws during consult - rather long as cat not terribly active. Very wobbly and u ncorordinanted on Hls - previous trauma/ neurological issues? Meloxaid does seem to help. Booster due May 2019.	283	other_healthy	2018-12-17 09:47:45	cat			true neg	true neg	Not Recorded.	13	BCS Not Recorded
906	"Recurrence of dysuria. Large volume then straining multiple times, no blood seen but very strong smelling and dark. Otherwise well in self. Muscle loss over back legs and some shaking. Weight loss but EDUF OK. CE: HR WNL, RR WNL. MM pink and moist. Upper eyelid mass R eye, owner managing keeping eye clean, no pain. Abdo palp caudally some discomfort otherwise NAD. Muscle mass loss over back legs…	792	other_unwell	2017-02-17 15:00:28	dog			true neg	true neg	Not Recorded.	13	BCS Not Recorded
907	""	2	post_op	2018-04-06 11:13:39	dog			true neg	true neg	Not Recorded	12	BCS Not Recorded
908	""	2	other_healthy	2017-08-23 16:14:54	unknown			true neg	true neg	Not Recorded	12	BCS Not Recorded
909	Otitis externa. History - Owner reports ears still a problem. Examine - right ear inflamed and a lot of wax, no obvious infection.	131	other_unwell	2019-04-18 18:07:50	dog			true neg	true neg	Not Recorded.	13	BCS Not Recorded
910	"<<identifier>>- lame LF. Broke some plates a few days ago, owner worried may have something in paw. Now lame on the LF leg, is weight bearing. Eating and drinking normally. BAR. No scuffed nails. Heart, chest ok. T-39.7. Puncture wound ventrally between pads, pus expressed, puncture wound dorsal paw. Clipped and cleaned with hibiscrub. Adv more likely to be a bite wound as puncture wounds on bot…	573	other_healthy	2016-03-16 10:37:20	cat			true neg	true neg	Body Condition Score (BCS): Not Recorded.	41	BCS Not Recorded
911	"Cat V+ reguarly for couple of months. d-. Eating dry fd (royal canin senior). Improves slightly on wet food. pupd-. On exam lean. Possible goitre. HR 200/m and murmer. Likley hypert4. Will try furball treatment for a month while owner <<identifier>> blood test. Recommend GHP and total t4."	292	other_unwell	2014-04-17 11:04:00	cat			true neg	true neg	Not Recorded.	13	BCS Not Recorded
912	"Woods lamp investigation negative - scaling disappearing. Tricat and FeLV vaccine. Next appointment in 3 weeks."	113	vaccination	2017-10-23 16:31:08	cat			true neg	true neg	Not Recorded.	13	BCS Not Recorded
913	No concerns from owner. Defacating, urinating ,drinking,eating normally. clinical examination unremarkable.	108	other_healthy	2019-06-12 18:04:54	cat			true neg	true neg	Not Recorded.	13	BCS Not Recorded
914	"H - prev was urinating actively in house (not leaking, getting up and weeing), however stopped happening after last appt. now past couple of days noticed dripping where he was walking, and then overnight leaked large amt of urine - woke up and was wet down one side. in self Bar. appeite normal. thirst normal - not excessive. urinating normally in between times - steady stream. no coughing/pantin…	1035	kidney_disease	2016-11-24 09:12:29	dog			true neg	true neg	BCS 3-4/9.	10	3-4/9
915	"NAILS. Clipped HLs nails as owner reports <<identifier>> been licking them. Trimmed also tips of FLs. Otherwise ok. O holding nicely and muzzle on. Nail on digit 2 of LH a bit wobbly, seems like no fully attached to kwik. Adv O to monitor and to keep that area clean (diluted hibiscrub/salt water baths after walks of back paw). If still bother about nails might need to start AB course, at the mom…	552	other_unwell	2017-02-01 15:02:27	dog			true neg	true neg	Not Recorded.	13	BCS Not Recorded
916	New puppy. BIOP 24 hours, good appetite and energy levels. Already had first vaccination on Friday. Due wormed today. NAD examination. Next appointment in 4 weeks.	163	vaccination	2018-10-29 11:40:43	dog			true neg	true neg	Body Condition Score (BCS) Not Recorded.	40	BCS Not Recorded
917	"Nail clip, EAGS and weigh for F+W treatment. LHS AG nothing, RHS full but easily expressed with normaly liquid."	113	other_healthy	2018-08-18 09:08:20	dog			true neg	true neg	Not Recorded.	13	BCS Not Recorded
918	""	2	vaccination	2017-02-20 15:36:58	dog			true neg	true neg	Not Recorded	12	BCS Not Recorded
919	In for annual booster: L4 and KC. Well in self, dude normally, no v/d, no problems reported. ce: bar. hr 144bpm, no murmur/arrhythmia, lungs normal bronchovesicular sounds. abdomen nad. eyes/ears/skin nad. teeth mod dental disease, severely inflamed gums of upper premolars. lns nad. Advised dental in the next three months. L4 given s/c. Kc given i/n.	352	other_healthy	2018-10-18 16:11:56	dog			true neg	true neg	BCS not recorded.	17	BCS Not Recorded
920	"Fine on clinical, no probs reported. Chip ok."	47	vaccination	2015-02-24 17:16:37	cat			true neg	true neg	Not Recorded.	13	BCS Not Recorded
921	"Hx - RV for sudden onset erythema and scabbing over R eye. O reports was much improved but scratched at yesterday and opened up again. Not been using BC. Cx - BAR, muzzled for exam but well behaved. Scabbing and erythema over R eye approx 1.5cm diameter - no abscess mass palpated but surrounding area thickened. Plan - soaked scabs off and cleaned in prep. Advised BC back on and continue meds. RV…	478	trauma	2017-11-10 11:32:22	dog			true neg	true neg	Not Recorded.	13	BCS Not Recorded
922	ears recheck. improving the signs but still scratching a couple times. left ear just visible wax but the canal hall no signs of infection. right ear still very red and waxy. advised to use at home otodine next week twice daily and return in the end of the month for a recheck.	277	pruritus	2019-07-10 09:55:23	dog			true neg	true neg	Not Recorded.	13	BCS Not Recorded
923	"Yesterday after a walk suddenly went v quiet hunched v sore, vomited a few times. Tried to take to another vet but left before was seen. CE mucous membranes pale pink capillary refill time normal Hr180/min, extremely painful in abdo- cannot palp as too sore, TN. Admit for analgesia. Sl more comfy. Abdo scan shows large mass likely splenic. Disc options. Dog still v sore. owner opted to PTS. Indv…	411	other_unwell	2016-01-29 16:44:36	dog			true neg	true neg	Not Recorded.	13	BCS Not Recorded
924	"RIGHT HIND LIMB LAMENESS. owner noticed this morning came in lame on right hind. Also has a small scar over right hind hock. On clinical exam scab about 0.5cm and looks to be healed so probably fight couple of days ago. Not limping in consult bnut was limping at hoe before came in. Otherwise bar, could not ind any other trauma except small scratch on face that does not look infected. Right hock …	700	trauma	2017-02-10 14:06:26	cat			true neg	true neg	Not Recorded.	13	BCS Not Recorded
925	Booster tricat/felv. No concerns with <<name>> at home. PE: BAR, eyes and ears clear, mms pink, mild tartar upper carnassials, HR 160 reg rhythm no murmur, chest clear, NAD abdo palpation, BCS 3/5, coat good condition. Vacc given.	230	vaccination	2018-11-24 09:05:34	cat			true neg	true neg	BCS 3/5.	8	3/5
926	Small lesion dorsal aspect of LF paw, OR actually going down and smaller than it was. Appears like a healing FB draining sinus tract. Providing that continues to reduce then not concerned. Not infected, minimal inflammation and not licking at. Also checked button shaped mass RH dorsal aspect, which did cytology on last year, this has grown very slowly, again discuss difficulty of mass removal in …	491	tumour	2018-09-25 11:57:16	dog			true neg	true neg	Not recorded.	13	BCS Not Recorded
927	"not moving since last night. shivering. had a little bit of mushed up pallete food that owner given with water- syringed in. lethargic, not moving, mm pale pink, teeth ok- incisors and molars as far as can tell, tachypnea++, increased resp noise ++, heart first very arythmic around 200bpm, but then couldnt auscultate anymroe due to resp noise, abdo- no amsses palpable, cant feel bladder but pain…	694	other_unwell	2015-10-17 12:59:55	guinea pig			true neg	true neg	Not Recorded.	13	BCS Not Recorded
928	"All fine. O no concerns."	26	vaccination	2015-09-24 17:29:56	dog			true neg	true neg	Not Recorded.	13	BCS Not Recorded
929	Ear issues again. OR <<identifier>> had been doing very well with ears since last visit but noticed today that Right ear looks inflammed again. OR no head shaking or scratching and ear 'isnt as bad as last time'. DUDE otherwise fine and no V+/D+/C+/S+. Clinical exam. BAR, MM p+m, CRT<2s. Chest ausc NAD. Abdo palp NAD. PLN WNL. R pinnae very erythematous, L pinnae NAD - On otoscopy, L ear NAD, R e…	859	other_healthy	2019-08-16 17:57:06	dog			true neg	true neg	BCS not recorded. The consultation is about ear inflammation in the right ear of the animal. The left ear shows no abnormalities. Repeated treatment is advised after considering possible diagnoses, which include persistent infection, fungal/bacterial infection, or presence of foreign bodies or polyps. Animal to be revisited in a week, and swab test, and clean and flush may be recommended if no im…	421	BCS Not recorded
930	". pedal derma agin sore weeping , front feet , 1/d area , advise bathing"	75	pruritus	2016-01-04 10:32:49	dog			true neg	true neg	Not Recorded.	13	BCS Not Recorded
931	D+ with blood - O reports flares when gives kibble so likely colitis 2ary to food intolerance but check faeces samples initially - O to bring in 3 day pooled sample.	165	other_healthy	2019-09-26 10:40:44	dog			true neg	true neg	Not Recorded.	13	BCS Not Recorded
932	". Exam all fine, lovely dog."	31	vaccination	2014-04-08 09:54:08	dog			true neg	true neg	Not Recorded.	13	BCS Not Recorded
933	L4 a100a02; KC vac a093c02; L ear inflammed, full of brown gunge, discuss possible allergy or conformation, O uses cleaner reg but had some drops left- years old so get new bottle.	180	vaccination	2019-01-22 15:54:11	dog			true neg	true neg	Not Recorded.	13	BCS Not Recorded
934	POC. no problem. wound looking good	36	vaccination	2018-10-12 17:41:54	cat			true neg	true neg	Not Recorded.	13	BCS Not Recorded
935	. Next appointment in 3 days. bandage change. pulled claw of nail on LF digit V, not infected, clipped, cleaned and dressed, to go home on meloxaid. keep bandage dry, resee 3 days. warned may need antibiotics	208	trauma	2019-09-04 12:59:59	dog			true neg	true neg	Not recorded.	13	BCS Not Recorded
936	""	2	post_op	2015-10-29 16:09:16	dog			true neg	true neg	Not Recorded	12	BCS Not Recorded
937	routien vaccination. oe in right ear longterm problem, also furunculosis under tail, fatty lump on right thorax. EA both full normal conetn. discussed allergies with owner. owner wanting medical management at moent and no diagnostics interms of skin. start dayly chlorhexadise application under tail medicated ear drops and owner has ear cleaner at home. reasses in 7 days time.	383	other_unwell	2019-06-27 16:08:07	dog			true neg	true neg	Not Recorded.	13	BCS Not Recorded
938	"In for vacc- lapsed, advise 2nd Lepto4 in 4wks. peridontitis- advise brush/ dentisept. heart murmur- gd 3 locally. active on walks, no cough/ breathlessness/ collapse. hr130, sinus arrhythmia. otherwise ok. advise re HPC. O has worm flea tx- adv re cover for lung worm also- adv endectr/ quant or milbemax. Next appointment in 4 weeks. 2nd lepto 4."	351	vaccination	2016-02-26 10:28:18	dog			true neg	true neg	Not recorded.	13	BCS Not Recorded
939	"29.2kg."	9	vaccination	2016-10-18 14:56:44	dog			true neg	true neg	Not Recorded.	13	BCS Not Recorded
940	"Owner reports possibly ate some bedding then today was straining and passed some fibres in stool. Has been a little quiet but eating normally passing motions normally other than this incident and has not been sick. On exam NAD temperature 39.0C and nothing on rectal exam. Not concerned at this stage. Feed little and often and monitor but if vomiting then recheck."	367	other_unwell	2018-08-29 12:37:57	dog			true neg	true neg	Not Recorded.	13	BCS Not Recorded
941	"POC. Doiing really well, very happpy. EDUF all fine. Some swelling in scrotum as expected, so continue with cool pac. see back mid week for POC, if any concerns bring ack."	175	other_healthy	2018-01-27 09:15:22	dog			true neg	true neg	Not Recorded.	13	BCS Not Recorded
942	"O came in to be admitted for lump removal. Lump on left flank was checked - on touch feels like a lipoma. Offered an option of in house FNA before undergoing surgery. O happy with this plan. Lipoma confirmed on FNA, O aware that in house lump dignostic is not 100% acurate but macroscopic aspect suggests a lipoma. Still offered surgery in case the O preferes it, but due to age and suggestive dg. …	618	tumour	2018-08-09 10:01:14	dog			true neg	true neg	Not Recorded	12	BCS Not Recorded
943	"skin. flare up since gastro issue, used to be on atopica, has trialled steroids, atopica worked initially but less so continuing. advsie sebomild P, plus YUMEGA, plus trial apoquel. dorsum/flanks, stifles, tail and ventrum, eyes. Next appointment in 1 week."	260	other_healthy	2017-07-03 18:49:40	dog			true neg	true neg	Not Recorded.	13	BCS Not Recorded
944	. had first dhppi and lepto 2 second today and final lepto 4. Next appointment in 4 weeks.	90	vaccination	2018-09-06 14:36:47	dog			true neg	true neg	Not Recorded.	13	BCS Not Recorded
945	"booster+endectrid+quantex. no problems reported. PE:BAR, EDDU fine, lungs abdo ok, hr 174, mm pink moist crt<2, eyes ears ln mouth nails chip fine."	149	vaccination	2017-11-14 14:26:28	cat			true neg	true neg	Not Recorded.	13	BCS Not Recorded
946	Booster. OR generally no concerns, Defecating, urinating, drinking and eating all normal. CE general exam nothing abnormal detected, very nervous and defaecated/urinated on consult table. Abdo palp nothing abnormal detected, LN all wnl. Chest ausc nothing abnormal detected. PPQ good. Placed muzzle for vaccs, was really good for this and vaccs whilst on. Dispensed quantex, OR have leftover endectr…	655	vaccination	2018-11-15 09:51:20	dog			true neg	true neg	Not Recorded.	13	BCS Not Recorded
947	l4 + kc vacc. in good health.rec watch weight. check anal glands. both full but normal contents.	96	vaccination	2018-11-12 10:16:03	dog			true neg	true neg	Not Recorded.	13	BCS Not Recorded
948	"allergies back again - was fine after last episode in may now pruritic again. O' reports trying the food trial, bit only managed to cut a few leftovers, no actual food trial with hypoallergenic food. utd with flea/worming. uses malaseb shampoo. heart rate 160. respiratory rate panting - chest clear. T 38.9. abdminal palpation tense - nothing abnormal detected. ears/eyes ok, slight redness aorund…	990	other_unwell	2017-10-31 10:00:11	dog			true neg	true neg	BCS not recorded.	17	BCS Not Recorded
949	"Looking VMB - <<identifier>> to redress and review Saturday. Almost ready to stop bandaging. Next appointment in 3 days."	122	post_op	2016-08-03 18:25:52	dog			true neg	true neg	Not Recorded.	13	BCS Not Recorded
950	4.5 weeks into z/d diet, still passing shinny soft faecese, had a few occurances of softer faecese and pruritis, seem to occur when a change in routine. also occ lame LF, on exam NAD, plan to continue with diet trial for further 2-3 weeks, possible do allergy environmental tests afterwards. hold off meds for leg at present.	325	gastroenteric	2018-12-12 18:25:40	dog			true neg	true neg	Not Recorded.	13	BCS Not Recorded
951	wet dermatitis on right side face, clipped and cleaned, advise re treatment, bathe it with salted water, reex in 7 days. doing well otherwise. Next appointment in 1 week.	170	other_unwell	2019-07-04 14:31:45	dog			true neg	true neg	Not Recorded.	13	BCS Not Recorded
952	hematurai/dissuria. or- cat is urinating in unusiual places bloody urine. eating adn ddrinking fine. felyway difuser in place. bright, alert and responsive, abdomen comforttable urinary blader small not able to perform an cystocentesis. no obvious urolits palpated. tectal T-38.7, mm-pinka <<name>> moist, crt<2. p/d: flutd, cystitis?, infection? antib+nsaid and rc in 2 weeks or soone rif getting w…	410	other_unwell	2019-05-21 15:00:21	cat			true neg	true neg	BCS not recorded.	17	BCS Not Recorded
953	"advise re cast repeated episodes of squattng yesterday/ today. has passed smal amopunt of faeces. owner concerned bowel involved-but bowel fels empty. advise i feel more likely cystitis symptoms. injection today. tabs from tomporrow- water available. temp 101.2. bladder feels ok. suggest u/s if on going issues."	315	other_healthy	2018-01-17 17:09:41	cat			true neg	true neg	Not Recorded.	13	BCS Not Recorded
954	"Last few days O had noticed lump at op site- feels like tibial transposition, not concerned here, no crepitus to feel. Continue meds and start hydro. Post op rads and removal of pin at 6w PO."	193	post_op	2016-03-30 08:55:54	dog			true neg	true neg	Not Recorded.	13	BCS Not Recorded
955	"Owner stopped prednisolone and since stopped has noticed diarrhoea a lot worse. Weight down only 100g. Ordering in purina HA as that seemed to help before as well. Owner still planning to bring in faecal sample but hasnt yet."	227	other_healthy	2015-11-05 11:44:38	cat			true neg	true neg	Not Recorded.	13	BCS Not Recorded
956	"Suture material from surgery ~3wks ago worked though and protuding from skin. Small scab around material. Removed in consult. No signs of infection. Advised susp would of come away eventually as material within skin desolved, but removed to avoid any complications. Advised salt water bathing. resee if concerned but should not require futher attention."	355	other_healthy	2016-04-08 10:38:28	dog			true neg	true neg	Not Recorded.	13	BCS Not Recorded
957	"going to <<identifier>> for >3months, discus pet passport, advise for re-emtry into UK, up to date for rabies but if staying longer peiod of time, recommeded yearly rabies booster in <<identifier>> and <<identifier>>, so given rabies booster and routine booster, discussed scalibor collar, Repeat pred given. scanned chip and read as documented and given rabies canigen A184B02 10-16."	386	other_healthy	2014-07-21 11:08:05	dog			true neg	true neg	BCS not recorded.	17	BCS Not Recorded
958	"recurrence of skin disease,thickened skin ventral neck with scabs, hairloss ventrally, well in herself, suggest using preds after getting this settled"	152	pruritus	2015-02-27 16:40:02	cat			true neg	true neg	Not Recorded.	13	BCS Not Recorded
959	"Booster L4. check ok nothing abnormal detected. eating and drinking ok no vom or diarr."	90	vaccination	2018-05-25 09:02:46	dog			true neg	true neg	Not Recorded.	13	BCS Not Recorded
960	HPC 6 monthly check. Colour pink. Chest NAD. Abdo NAD. Temp 38.8. Some seasonal itching, erythema. EAGs - ok. Inj dex. Adv malaseb as needed - need to order. owner will use baby shampoo for now. mrcvs permisssion given to dispense. ..kg dose as required endectrid q1m, quantex tablets q6m for the next 12 months/upto next annual vaccination (whichever comes first)	364	other_healthy	2019-09-21 11:01:56	unknown			true neg	true neg	Not Recorded.	13	BCS Not Recorded
961	Was actually his LEFT EYE not the right eye. Fluorescin negative. Advise remend for a further 2 days and chloramphenicol for a week in total. <<name>> if o concerned	165	other_unwell	2019-09-30 09:48:02	cat			true neg	true neg	BCS: Not Recorded.	18	BCS Not Recorded
962	"O is concerned about possible lungworm - often pants when relaxed at home, no exercise intolerance and appetite good, no more bleeding episodes since initial discharge. Mild tachycardia (~130) in consult but very stressed - regular rhythm and no abnormal sounds. When not panting no abnormal resp sounds, NAD on palpation of throat, negative tracheal pinch, mucous membranes pink and moist, CRT<2se…	687	respiratory	2017-07-12 17:05:12	dog			true neg	true neg	Not Recorded.	13	BCS Not Recorded
963	"all well clean nose bum ears. weight steady."	46	other_unwell	2015-05-12 17:15:04	rabbit			true neg	true neg	Not Recorded.	13	BCS Not Recorded
964	"Booster vacc. O reports BAR, eduf AOK, no concerns. Fed grass, hay and 'small bowl' of pellets between both rabbits. PE BAR, oral exam = AOK, chest NAD, abdo palp NAD, 3.65kg BCS 4\5 - weight loss needed, few formed faeces at anus. Recommend halving dry food portions. Nobivac myxo RHD vacc given."	299	vaccination	2017-08-25 17:07:20	rabbit	BCS 4\5		false neg	true pos	BCS 4/5 - weight loss needed.	29	4/5
965	"6 month health check. OR fine in self - EDUF all ok. feeding wet and dry ad lib. Eyes, ears and nose all clear. teeth - not many left, gums quite red, bad breath. OR not grooming himself now so will keep on top of it by brushing him. Has only lost 30g since last weighed in december 2016. OR eating habbits not changed, more quiet now and does sleep alot. Adv that if O would like then we could loo…	803	other_healthy	2017-07-14 11:35:30	cat			true neg	true neg	BCS Not Recorded.	17	BCS Not Recorded
966	STILL VOMITING. OR is still vomiting, usually daily, no blood, mainly food and wateryy material. o says likes food one day then off the next, bit hit and miss, overall o feels is well but maybe last 2 das not herself? No D and faeces normal. O feeding Natures diet, always <<location>> on this since puppy. treats are limted. O says possibily has eaten things from time to time, more likely to be no…	1064	other_unwell	2019-01-11 16:13:28	dog			true neg	true neg	Not Recorded.	13	BCS Not Recorded
967	"O reoprts still not eating but wt has gone up again. NAD on ex so try vit B12. Offered further invest/refer but hard to know what to look for as no symptoms. O thought possible throat but no dysphagia & drinks fine. Adv re-weigh 1 week to monitor & try & be stricter with food ie take up if doesn't eat."	305	other_unwell	2014-07-21 15:37:11	dog			true neg	true neg	Not Recorded.	13	BCS Not Recorded
968	"Woke owner at 4a.m. crying in pain, hunched stance. O gave tramadol and settled after an hour or so. Better now, has been out and toileted normally. Abdo palp NAD, Ags full but easily emptied and normal contents. No obvious spinal pain or reflex abnorms. Suggest extend tramadol and contiue with mertacam too."	311		2015-12-23 08:51:00	dog			true neg	true neg	Not Recorded.	13	BCS Not Recorded
969	TRICAT / FeLV booster. meloxaid. M/CHIP READ dorsal shoulders. had 2 weeks diarrhoea - squidy and on carpet. <<name>> seen recently. drinling more. more stiff. eating well / normal. exam - BAR. normal colour and hydration. HR 228/min synchronous pulses. abdo soft and relaxed, prominent intestines, mid sized bladder. skin and coat no fleas dirt but matted fur caudal dorsal spine. poor muscle mass …	434	vaccination	2019-01-10 17:12:02	cat			true neg	true neg	Not Recorded.	13	BCS Not Recorded
970	"ongoing d++ (normal colour but v loose). discuss blood sample few weeks ago when in for vaccine but owner decided to monitor - constant d+ now. blood sample taken."	165	other_unwell	2018-04-18 09:47:04	cat			true neg	true neg	BCS Not Recorded.	17	BCS Not Recorded
971	Booster. OR no concerns, BAR DUDE. CE: ears/eyes unremarkable, mild tartar at gumline upper carnassials/canines on oral exam. All palpable LN WNL. NAD on cardiothoracic ausc: normal Hr/rhythm, no audible murmurs. Soft/comfortable on abdo palp - NAD. Integument NAD, BCS 6/9. Advised care re further weight gain, sswap dental sticks for carrots some days. Will monitor teeth. Disc HPC. L4 given. Decl…	407	vaccination	2019-01-08 11:07:00	dog	BCS 6/9	BCS 6/9	true pos	true pos	BCS 6/9, BCS overweight.	24	6/9	bcs overweight
972	"Next appointment in 1 week. Needs 6 monthly review of Meds, owner previously signed disclaiming refusing blood monitoring but still requires 6 monthly check"	158	other_healthy	2017-08-04 09:28:23	dog			true neg	true neg	Not Recorded.	13	BCS Not Recorded
973	Booster. EDDU fine, no concerns. PE all fine, lovely teeth, chest, heart, abdo fine. L4 given, discussed Kc vac.	112	vaccination	2019-08-21 15:57:46	dog			true neg	true neg	Not Recorded.	13	BCS Not Recorded
974	OC: annual booster. Hx: BAR, EDUF, no v/d/c/s/pupd. exam: BCS 6/9. eyes/ears/teeth/skin ok. mucous membranes pink<2, ln within normal limits. clear chest, <<name>> h murmru, no resp signs, 120bpm. abdomen palp soft and comfortable. T not checked. fit for vaccination. declined KC. declined f/w	293	vaccination	2019-10-14 11:46:11	dog	BCS 6/9	BCS 6/9	true pos	true pos	BCS 6/9	7	6/9
975	"pay now"	9	post_op	2015-01-22 15:30:27	dog			true neg	idk	I'm sorry, I'm an AI language model and I'm not sure what you mean by "pay now". Can you please provide more context or information so that I can assist you better?	164	idu
976	"Sunday night, head tilt and vomiting. twitching eyes. BAR, wagging tail, lively, Nice and pink. Blood from back end, still entire - lots as consult room is covered. Large mass in cranial abdomen and mammary tumour. Advise no investigation as too many conditions and good age, recomend PTS. O will come back to do this. Quoted &#163;71.71."	341	other_unwell	2016-03-08 12:27:08	dog			true neg	true neg	Not recorded.	13	BCS Not Recorded
977	"Ex ; D++. Melena. Fresh , and soft stools last 2 days. Increased peritaltims. No tendernes in abdominal palpation. Apetite normal , crt 2 secs. Hr=7. re check INI in 3 days. Next appointment in 3 days. If no improvement"	222	gastroenteric	2015-06-24 10:40:01	dog			true neg	true neg	Not Recorded.	13	BCS Not Recorded
978	In for annual booster DHP/L4. O reports no recents concerns. CE: unremarkable. HR/RR/T within normal limits. Gave DHP/L4 today, flea and wormer.	145	other_healthy	2019-06-10 15:41:00	dog			true neg	true neg	Not Recorded.	13	BCS Not Recorded
979	"In for 2nd injection. O has no concerns, DUDE fine. On Pe: Eyes, ears, teeth fine, chest ausc unremarkable, mm pink and wet, lnn wnl, abdo soft and not painful, coat looks healthy, FeLV: 5T1N01. Tricat: A35oD01."	213	vaccination	2017-03-31 11:04:37	cat			true neg	true neg	Not Recorded.	13	BCS Not Recorded
980	RECHECK- DIARRHOEA, LESS RETCHING. Still has diarrhoea, shut indoors and using litter tray, Quite loose, no blood. Ate the fish almo yesterday but hasn't eaten this morning. Seems bright perhaps a little quieter and O thinks possibly a little upset at being kept indoors. O reports has done the retch/gagg- seems less noisy- just stretching her neck forward but was doing this for almost 10 minutes …	1375	other_unwell	2019-05-30 09:58:27	cat			true neg	true neg	Not Recorded.	13	BCS Not Recorded
981	"still doing very well , eating well , V- , still bright, alert and responsive. advise regarding Ab's - will try without now , but advise may need 4-6wk course if recurs soon. continue zitac , and continue weaning off tramadols if possible. tr as nec/7d - possible WBC count"	278	other_unwell	2017-05-22 17:59:08	dog			true neg	true neg	Not Recorded.	13	BCS Not Recorded
982	"16.8 Kg_ 2nd vax. Hx: OR eddu ok, not v/d/c/s. O can not find the vax card. will look for it if not we can prepare a new one. Pe: Bar. HR and RR wnl. P/m mm, h/l auscult, abdmn palpation, eyes/ears, mouth, skin/coat, lns NAD. Scanned chip/ fine. Plan: - 2nd vax L4 given sc in scruff. Adv lethargy/ tenderness. - Single Endectrid. - Book nurse appt in 4 w to prescribe full box Endectrid."	391	vaccination	2017-10-27 11:13:55	dog			true neg	true neg	Not Recorded.	13	BCS Not Recorded
983	"Hx: Dog happy, healthy eating well, but has paroxysmal coughing episodes - previous Rx with steroids had no effect; Frusedale had effect of making cough drier. Sx: Light tracheal pressure elicited dry coughing spasm. Palaption: Normal; auscultation: lungs clear, heart normal, laryngeal stridor suggestive of narrowing. Lymph nodes not enlarged, no inflammation observable in throat area. Further D…	733	other_unwell	2018-01-25 14:13:28	unknown			true neg	true neg	Not Recorded.	13	BCS Not Recorded
984	"scabs under chin and around ears!. had same last year - no sign of fleas, so injection again and see how goes."	112	pruritus	2016-07-26 10:24:05	cat			true neg	true neg	Not Recorded.	13	BCS Not Recorded
985	approx 0.5cm focal swelling to lower lid of left eye, eye itself appears fine. start AB and NSAIDs, re-examine Mon.	115	other_healthy	2019-09-06 18:02:26	dog			true neg	true neg	Not Recorded.	13	BCS Not Recorded
986	"Re-examine right ear - still scratching pinna ++, roughened skin on medial aspect of pinna. Mild inflammation and wax, able to see tympanic membrane. O struggling to apply before x drops at home, requested non topical treatment. Dexafort given as anti pruritic and isaderm gel to apply topically. See 7 days. Discuss pseudopregnancies. Season finished approx 4 weeks ago and mild mammary developmen…	491	pruritus	2018-07-21 12:55:51	dog			true neg	true neg	Not Recorded.	13	BCS Not Recorded
987	"OR started with dry cough since yesterday, mainly when excercising. ok in self. BAR. unable to take temperature as too wriggly. lip licks when trachea palpated, SM LN ok. NAD on neck palpation. suspect mild KC post vaccination. NSAID and keep isolated for a week. Resee INI. Cons and meds foc as post vaccination reaction."	324	other_unwell	2016-10-11 12:15:05	dog			true neg	true neg	Not Recorded.	13	BCS Not Recorded
988	"EDUF-fine,chest clear, abdo fine , no o concerns."	51	vaccination	2016-01-22 17:16:30	cat			true neg	true neg	Not Recorded.	13	BCS Not Recorded
989	"1st vacc. 2kg. All well but has fleas. Hasn't been wormed. Advice on these and discuss insurance and HPC. Will get flea/worm treatment elsewhere. May wish microchip next time. Next appointment in 3 weeks."	206	vaccination	2017-10-26 11:08:46	cat			true neg	true neg	Not Recorded.	13	BCS Not Recorded
990	"vaccination visit. Doing really well post surgery to remove uroliths. Bright and alert, eating better than she has done in the past, more active too. body condition score 3/5. Skin and coat nothing abnormal detected. Eyes nothing abnormal detected ears nothing abnormal detected. Teeth not examined as muzzled. Heart and lungs nothing abnormal detected. Abdomen nothing abnormal detected. Clip dew …	438	vaccination	2017-12-16 10:32:21	dog			true neg	true neg	Body Condition Score (BCS) 3/5.	31	3/5
991	HISTORY=. <<identifier>> was sick on monday, but at the same time, owners notice a dead bird, or parts of a dead bird behing the table. since then he has been v+ on and off for a while. Owners are keeping him inside, he is much better today, but still owner wants to confirm he is fine. he is currently eating a pouch of sensitive whiskars and water and milk for kittens to avoid constipation proble…	1032	other_healthy	2019-08-09 17:28:13	cat			true neg	true neg	BSC 3/5, Not Recorded.	22	3/5
992	in for vaccination (primary) but looks younger than 8 weeks, esp as maine coon <<breed or identifier>>. very small, only 630gms. biop for 6 days, has been well, eating well some soft stools but mild and otherwise fine. apparently had drontal and frontline spray. no worms/fleas noted by owner (or on exam). on kitten food, and all ok. ex - bar. colour pink, oral ex fine, heart rate 184bpm, grade I/…	713	vaccination	2019-03-16 14:27:53	cat			true neg	true neg	Not Recorded.	13	BCS Not Recorded
993	<<name>> doing well, maintained weight well. Very large!. 2nd herpes today	74	vaccination	2019-06-29 10:20:19	dog			true neg	true neg	Not Recorded.	13	BCS Not Recorded
994	""	2	other_unwell	2017-08-14 09:02:53	dog			true neg	true neg	Not Recorded	12	BCS Not Recorded
995	"Lame RF. Limping for around 4-5 days on foreleg, O been giving metacam. advised rest and continue NSAIDs for 10-14 days, O says is hard to rest, also advise weightloss, explained need to stop metacam for 2 days before starting rimadyl, recc 6 monthly bloods if longterm NSAIDs use, INI recc x-rays."	302	other_healthy	2017-05-30 15:23:28	dog			true neg	true neg	Not Recorded.	13	BCS Not Recorded
996	"Weight 20.8kg. Right fore lame over the last 12 horus after a collision with the stairs at thome. Good rane of movment in consult but sore at full extension of the right fore. Seems to be area of eblow no crepuitus. Mixture of 6/ 10th to holding up at rest. Rest of clinical ok didnt see teeth as muzzled. Advise rest short lead walks only no jumping and nsaid."	366	other_unwell	2017-03-17 11:25:06	dog	no bcs lame		true neg	false pos	6/10th BCS.	11	6/10.
997	"base of the tail - abscess. 5 days ago started. eating but letargic. Hc - wound on base of the tail - clipped and cleaned. to come back in 2-3 weeks for booster."	163	trauma	2017-10-30 10:09:52	cat			true neg	true neg	Not Recorded.	13	BCS Not Recorded
998	"7.5kg Anal gland abscess on LHS- can;t express toay, abscess just starting to busrt. Temp 39.3C, ok on rest of clin exam. R Ag quite full, dark material easily expressed, no infection that side. Groomers noticed yesterday that she had an abscess then owner saw red area last night and reported <<identifier>> was sitting awkwardly and sometimes scooting/licking. rv 3-5 d t (sooner if not comfortab…	448	other_healthy	2018-06-08 15:52:05	dog			true neg	true neg	Not Recorded.	13	BCS Not Recorded
999	"due for vacc. on milbemax and stronghold. nothing abnormal detected on phys exam today except sig gujm disease and tartar ciadal molars, o aware and have been given quote for dental. nothing abnormal detected on rest of exam f5 given"	235	vaccination	2016-04-26 10:08:50	cat			true neg	true neg	Not Recorded.	13	BCS Not Recorded
1000	""	2	vaccination	2018-02-09 09:37:05	dog			true neg	true neg	Not Recorded	12	BCS Not Recorded
1001	"Multiple large areas of self excoriation over dorsum, ventrum , thighs and neck. No fleas or flea dirts found owner reports using frontline monthly. Has access to other cats and very outodoors lifestyle. Emptied AG both very full. Trimmmed nails all very long. Gave flea control options as suspect FAD but may be another condition. Injected program large cat. Injected convenia. Opted not to sue st…	577	pruritus	2018-07-13 15:03:31	cat			true neg	true neg	Not Recorded.	13	BCS Not Recorded
1002	CE all fine, sliight tartar. bc l4 and kc.	43	vaccination	2018-12-01 09:14:14	dog			true neg	true neg	BCS 4/9.	8	4/9
1003	"Back pain 24hrs. Appears mid lumbar but v tense generally. Proprioception all N. No neck pain. Discuss possible aetiologies. Adv strict cage rest and metacam and recheck 10d or sooner if concerned."	199	other_healthy	2016-12-28 10:49:16	dog			true neg	true neg	Not Recorded.	13	BCS Not Recorded
1004	"Check foot. much better no more lmenanes. advise cont meds and rechekc if any problems."	89	trauma	2017-09-01 15:27:11	dog			true neg	true neg	Not Recorded.	13	BCS Not Recorded
1005	BOOSTER DHP L4 KC. OR doing really well no concerns. Asked about anti anxiety tx before fireworks - advise 3-4 weeks 1st week in oct. CE unremarkable, no murmur/arrythmia. Clipped 2 nails but v nervous & not too bad so opted to leave. Gave L4DHP s.c no concern. Gave KC into nose, jumped, some went on fur, but confident that got at least 1 drop into nose - explained this to O & explained can still…	497	vaccination	2019-09-18 19:27:32	unknown			true neg	true neg	Not recorded.	13	BCS Not Recorded
1006	11yo , o reports not really eaten over weekend , is drinking. very quiet in self. on exam , brown liver spots on iris ?> poss melanoma , poss viral. nad on internal globe exam. temp 39.8. pain mid abdomen rr 30 hr 120. discuss with o bloods for further invest , adv ideally assess internally. o going away 2 days for 10 days. Next appointment in 1 day.	357	other_healthy	2019-03-04 09:35:06	cat			true neg	true neg	Not Recorded.	13	BCS Not Recorded
1007	"much happier this week, O feels back to normal. weight stable."	64	other_unwell	2016-10-08 08:29:51	cat			true neg	true neg	Not Recorded.	13	BCS Not Recorded
1008	"***doesn't like Milbemax chewy - adv try tablets as easier to hide in food, also try Bravecto spot on**. In for VIP check. ID chip reading. GHC fine - clipped dew claws. Has lost weight, needs to lose probably 1 kg further. Teeth very good - adv re brushing. tiny amount tartar top of canines."	295	vaccination	2018-07-30 10:48:29	dog			true neg	true neg	BCS not recorded.	17	BCS Not Recorded
1009	"caught one of front claws on bedding - nail clip, can&apos;t see any nails hanging off/swollen nail beds etc."	111	other_healthy	2017-01-17 10:35:12	dog			true neg	true neg	Not recorded.	13	BCS Not Recorded
1010	""	2	other_healthy	2017-07-25 17:29:48	dog			true neg	true neg	Not Recorded	12	BCS Not Recorded
1011	"Doing well, happier dog since antibiotics and management changes. Panting here today but O says has been much better - went to beach at weekend!. Keep on trocoxil and flexidin and see how goes."	195	trauma	2017-06-12 17:20:27	dog			true neg	true neg	Not Recorded.	13	BCS Not Recorded
1012	"<<identifier>> reportedly doing well in himself. O only noticed that he has slowed down and thinks he is less energetic. Appetite and thirst as normal, no V+ or D+. No coughing/sneezing. PE: BAR. Eyes, nose clear. Ears - very large amount of ceruminous build up - no infection but strongly advised cleaning. Oral exam - grade 3 calculus upper left carnassial and both upper canines - in need of den…	729	vaccination	2018-01-08 17:09:47	dog			true neg	true neg	BCS not recorded.	17	BCS Not Recorded
1013	"2sd vacc given. GE unremarkable. Healthy Pets Club set up today. Terms and Conditions explained. Owner aware it is a 12 month contract and they may be charged for early cancellation. Client is aware they are responsible for collecting flea / worming treatment. Proof of bank account: Bank Card / Bank Statement / Cheque Book. Proof of Address: Utility <<name>>/ Driving Licence/ Other: (note of whi…	414	other_healthy	2017-07-20 12:39:11	cat			true neg	true neg	Not Recorded.	13	BCS Not Recorded
1014	"loosing weight. last few weeks start loosing weight, very good apetitte, ( eating 6 puches daily ), been vomits twice in last 7 days with undigested food. mostly indoor cat, no d#. check over: looks undewiegit, mucous membranes a bit yellowish, heart rate 160/min, abdomen on palp exam no painful but possible some masses are palpatable. advise blood test first + worme tablet."	379	other_healthy	2016-10-10 12:09:29	cat			true neg	true neg	Body Condition Score not recorded.	34	BCS Not recorded
1015	Re ex. Ongoing problems with ear and hrt/resps. Continuing ear canal discharge. Original plan was to sedate or GA to examine in the faint hope of finding something that we could fix (pulling out a mass for example). However since her resp issue and findings today I think it would be a very grave risk. Exam - fluid in ear canal which could be discharge or drops or both. Hrt - gallop rhythm. HR 160…	563	other_unwell	2019-04-29 15:25:42	cat			true neg	true neg	Not recorded.	13	BCS Not Recorded
1016	"Re-ex <<name>> re eyes. Looking much improved since starting back on Ronaxan. Other 2 cats in house seem to be doing a lot better also. Given this seems to be the second breakout of ocular disease within the house -PLan = treat all cats for 4 weeks with Ronaxan then stop.,"	275	vaccination	2014-04-09 09:14:40	cat			true neg	true neg	Not recorded.	13	BCS Not Recorded
1017	"Cat was stray but worked out where came from and keeping, so chipped."	71	other_healthy	2014-04-08 10:04:47	cat			true neg	true neg	Not Recorded.	13	BCS Not Recorded
1018	"repeat artuvetrin inj. <<name>> brought in, reports that has caught self on R side of face with foot and scratching at; otherwise <<identifier>> ein self, ears about the same, no worse or better. pe - interfold dermatitis present R side of skin folds on face with slight abrasion present; ears ok but would recommend to cont with ears to b cleaned EOD and then peptivet oto gel about 30min later - …	742	other_healthy	2017-01-31 18:11:17	dog			true neg	true neg	Not Recorded.	13	BCS Not Recorded
1019	"POC 2. OR no concerns. CE extraction site 204 much better, almost totally closed/healed. Still has moderate gingivitis generally but teeth themselves look great. Signed off, advised logic gel/aquadent, any concerns resee."	224	post_op	2016-05-14 09:17:55	cat			true neg	true neg	Not Recorded	12	BCS Not Recorded
1020	"Doing well. no fits but wouldn&apos;t really expect some yet. slight excitability but not to bad and not eaten quite so well this week but is picky sometimes. Gen check all Ok. continue on meds and Rx in 6 weeks time."	219	other_unwell	2016-05-06 14:28:43	dog			true neg	true neg	Not Recorded.	13	BCS Not Recorded
1021	In for AG abcess c/u - still licking sometimes - hx of anal gland abceess often. BAR, DUDE. No V/D. CE: pink and moist mm, eyes and ears clean, starting to build some tartar, cardio-thoracic auscultation normal, abdominal palpation confortable, strong pulse, T:38.2, BCS:3.5/5. L AG empty, but wall quite thickened, not inflammed for the outside, with 2 ulcers now because probaly burst, not painful…	635	other_healthy	2019-07-23 17:37:24	dog			true neg	true neg	BCS: 3.5/5	10	3.5/5
1022	"vomited last night 2 am yellow bile, no diarrhoea. o reports restless behaviour and skittish. not eaten this morning. o does not know if passed urine. ex colour pink eyes ok <<location>> normal hydraed, abdom palp tense. hr 140. temp 39. tx gastritis. right luxating patella. Prescribed By: <<name>> BVMandS MRCVS."	318	post_op	2018-05-11 11:30:54	dog			true neg	true neg	Not Recorded.	13	BCS Not Recorded
1023	"vaccination Tricat+FeLV. all fine EDUF normal. teeth/eyes/ears fine. hr/chets fine. abdomen NAD."	98	vaccination	2017-12-22 13:08:40	cat			true neg	true neg	Not Recorded.	13	BCS Not Recorded
1024	"W and W. Applied Endectrid."	29	other_healthy	2018-05-04 13:45:48	dog			true neg	true neg	Not Recorded.	13	BCS Not Recorded
1025	O brought in for teeth to be burred again. Burred front teeth then <<name>> was unresponsive and floppy- O2 supplementation given and gentle cardiac massage. Revived <<name>>. Increased resp rate. Informed O and O says last week he had a shakey episode and breathing had been increased -O had though he might be about to pass away last week. Has lost weight. Advise course antibiotics, respiration i…	688	other_unwell	2018-11-30 12:47:43	hamster			true neg	true neg	Not Recorded.	13	BCS Not Recorded
1026	"BP check. re chekc o said doing well. ed ok. no v/d. no pu/pd. check BP 210mmHg, so still v high. adv start tablets-discussed istin not licensed, o understands. given 1/4 tablet in consult and explained to the o how to do it. o thinks will; be able to do it, adv if probs-came for training, try treats-but didn&apos;t work bvefore. r eye blood in posterior chamber? adv limited vision, cannot see f…	875	other_unwell	2016-04-07 14:55:33	cat			true neg	true neg	BCS not recorded.	17	BCS Not Recorded
1027	""	2	trauma	2018-02-20 15:37:34	dog			true neg	true neg	Not Recorded	12	BCS Not Recorded
1028	"26.25kg Intermittent cough sounds a bit sporadic only when spinning or rcng after another dog, dry throaty? eating fine no gGGING ENERGY OK. temperature normal chest fine no trach pinch. <<identifier>> ok so far. Also bothering ventrum licking it ++ penis - discahrge weeign N skin fine but may be grass contact etc. Monitor."	327	respiratory	2017-05-22 15:20:28	dog			true neg	true neg	Not Recorded.	13	BCS Not Recorded
1029	"OR doign vv well at present - playful again which hasnt been the case in a while. Exam. BAR. Sl weight gain. MM pink capillary refill time 1-2s. HR RR within normal limits. Abdo palp ok. Elected to vaccinate today as was booked friday - as nervous here. Phone appt <<name>> ~ 3 weeks - cntinue diet, finish meds. Contact earlier any concerns."	344	vaccination	2017-01-30 09:03:26	dog			true neg	true neg	BCS not recorded.	17	BCS Not Recorded
1030	"tx acute onset vestib syndrome - settling q well tho not 100% - cont rest and see how goes - no invest wanted."	112	other_unwell	2016-06-13 09:30:21	dog			true neg	true neg	Not Recorded.	13	BCS Not Recorded
1031	"Blood from nipple - just looks like scratch, still in psuedopregnancy, advised on galastop dosing, side effects and costing, advised to see how things go and call if wants to order some, recommended spey after end of pseufo, otherwise nothing abnormal detected."	263	other_healthy	2017-10-04 16:15:25	dog			true neg	true neg	Not Recorded.	13	BCS Not Recorded
1032	"Hosp day 5. temp has come down. has been urinating normally. bladder full on exam this am but passed urine on palpation. think just holding on as stressed. spoke to O tgh today- montiro urination v closely. any concerns rv asap otherwise check up 2 days time."	265	kidney_disease	2015-11-24 09:42:59	cat			true neg	true neg	Not Recorded.	13	BCS Not Recorded
1033	"clipped nails. exam unremarkable."	35	vaccination	2018-02-08 10:27:57	dog			true neg	true neg	Not Recorded.	13	BCS Not Recorded
1034	"Annual health checl and vax OR no cocnerns. DUDE all OK. Some bum scooting. BAR PE NAD except overwieght. Discussed weight management. Eag, Full, normal material easily expressed. Nobivac DHP A101F01 + L4 A076A02 + A083B01."	226	vaccination	2017-08-22 16:06:12	dog			true neg	true neg	BCS overweight.	15	BCS: Not recorded	overweight
1035	"Vaccination. BAR, bright and alert in consult. overweight, advice to change on low fat diet. has had reduce the exercize due to elbow displasia. teeth need to be done at some point, moderate amount of tartar on upper <<location>>, large amount of tartar on upper carnassials. otherwise clinical examination unremarkable. fine for vaccination.	343	vaccination	2018-02-02 09:34:13	dog			true neg	true neg	BCS: Overweight.	16	BCS: Not recorded	bcs overweight
1036	""	2	vaccination	2016-12-29 11:15:41	dog			true neg	true neg	Not Recorded	12	BCS Not Recorded
1037	Booster 2019 (L4 + Kc). no concerns. BAR, DUDE ok, h/l auscult normal, ln wnl, mm p+m, abd palp nad, eyes ears fine, teeth with mild to moderate tartar, especially canines. bcs 5/9	180	other_unwell	2019-06-11 14:56:08	dog			true neg	true neg	BCS 5/9	7	5/9
1038	Or: quiet during 3 last days. Eating well. Diet: dry and wet food (unespecified). T:38, HR:124BPM, NAD clinically, BAR, BS 5/9 ideal, teeth ideal. O wanted a health check and this was absolutely fine. Offered bloods, but O happy at the momment.. <<identifier>> is in very good conditions specially considering her age. exam finding: possible osteoarthritis in right back limb since I felt crepitus d…	431	other_healthy	2019-01-10 15:03:10	dog			true neg	true neg	Body Condition Score (BCS): 5/9. Possible osteoarthritis in right back limb.	76	5/9
1039	""	2	other_healthy	2018-03-08 16:20:05	dog			true neg	true neg	Not Recorded	12	BCS Not Recorded
1040	"check ears + eyes. O noticed left ear appeared slightly red last night, left ear much imrpvoed since last visit, O cleaned ears with water last night. DUDE, happy in himself, not been scrathing at ear at all. O moved from <<identifier>> to hear and then that&apos;s when ear issues started, nothing came back on culture of right ears when previosuly an issue. C/E: Left ear - moderate erythema of p…	925	other_unwell	2016-01-26 11:13:10	dog			true neg	true neg	Left ear - BCS not recorded, moderate erythema of pinna, very head shy, able to examine vertical canal but no deeper - mild quantity of yellow waxy material. Right ear - BCS not recorded, clean and NAD. Fluro negative bilaterally, right eye: corneal oedema in ventral half of eye but otherwise eye comfortable. Not overweight.	326	BCS Not Recorded
1041	s/o-healed fine.	16	post_op	2019-01-29 14:07:47	dog			true neg	true neg	Not Recorded.	13	BCS Not Recorded
1042	"POC. Very well, minimal brusing, no discharge. DUDE ok. Plan: continue meloxicam and apply socks to hindfeet as can scratch. For likely r/s in 9d. Next appointment in 9 days."	176	post_op	2016-11-12 10:23:45	dog			true neg	true neg	Not Recorded.	13	BCS Not Recorded
1043	"L ulcer reoccured. eyes have been great no crust then some build up on saturday. puffy and eye half shut, Has clinagel unopened so use that and remend. Next appointment in 1 week."	183	other_unwell	2017-11-13 15:03:36	cat			true neg	true neg	Not Recorded.	13	BCS Not Recorded
1044	Ears irritating again. Ears smelly and irritating. Chewing tail base. O has plucked ears. O hasnt been using ear drops routinely, just when ears smell. CE: L ear clear. R ear purulent discharge and brown wax+++. O to start abx ear drops. Clean R ear first, then aply abx drops 30mins later. BID. Clean L ear once fortnight as preventative. RV 1 week. Ini, swab for C & S.	371	pruritus	2019-10-03 10:20:51	dog			true neg	true neg	Not Recorded.	13	BCS Not Recorded
1045	Recheck/ Booster 2018. Generally doing well but still a fair bit of yeasty looking discharge coming out of right ear. Given a clean today. O has taken a bottle of cleanotic to use once each morning. Continue surolan BID. Recheck again in 1 week.	245	vaccination	2018-09-07 14:48:43	dog			true neg	true neg	Not Recorded.	13	BCS Not Recorded
1046	"Urinated twice when lying down without knowing a couple of days ago but hasn&apos;t done since. O hasn&apos;t noticed PU/PD. Going to drop in urine sample if able. Disc incontinence trt. Otherwise BAR, possible grade 1 heart murmur."	234	other_unwell	2015-12-29 14:31:36	dog			true neg	true neg	Not Recorded.	13	BCS Not Recorded
1047	"itchy. owner reports last couple of days notice he was itchy, changes seresto collar that was up to expire but still itchy and make himself bleeding. otherwise ok, EDDU ok. on same food of before- owner doesn't remember it. clinical eX: no fleas or tick seen, ears and skin ok apart for 2 pinch lesions, one in each flank due to overscratching. suspect allergy related- clipped and cleaned. given d…	555	pruritus	2018-08-03 18:20:31	dog			true neg	true neg	Not Recorded.	13	BCS Not Recorded
1048	"Doing generally well, repeat bloods."	38	other_unwell	2014-12-03 10:54:59	dog			true neg	true neg	Not Recorded.	13	BCS Not Recorded
1049	recheck eyes. much better, no discharge, not inflammed, back to her old self. hunting, eating ok. corneas clear, pupilary reflex normal, palpable reflex normal.	160	other_healthy	2019-07-02 09:46:41	cat			true neg	true neg	Not Recorded.	13	BCS Not Recorded
1050	"all fine. RV 1 week."	22	post_op	2014-04-26 09:27:58	unknown			true neg	true neg	Not Recorded.	13	BCS Not Recorded
1051	. Vacc booster. NAD clinically. Lovely dog.	43	vaccination	2019-02-05 16:41:15	dog			true neg	true neg	Not Recorded.	13	BCS Not Recorded
1052	"Nobivac pi/l a039a01/a223a01."	31	vaccination	2015-09-22 14:24:04	unknown			true neg	true neg	Not Recorded.	13	BCS Not Recorded
1053	"In for first vaccinations. Been in owner possession for 9 days. Defecating, urinating, drinking, eating ok. No vomiting, diarrhoea, coughing or sneezing. Las time dewormed 2 weeks ago. Feeding puppy food. Bright alert and responsive, mucous membranes pink and moist, Capillary refill time 1-2', Mouth, eyes and ears ok. Skin ok. LN ok. Heart rate and rhythm normal, no murmur detected. Peripheral p…	683	vaccination	2017-06-05 15:58:48	dog			true neg	true neg	Body Condition Score 5/9.	25	5/9
1054	"first vacc. tricat a358a01 exp 12.2019. felv 69fh02 exp 02.2019."	66	other_unwell	2017-11-23 08:52:54	cat			true neg	true neg	Not Recorded.	13	BCS Not Recorded
1055	"Recheck Pancreatitis. O reports no concerns; DUDE fine, no V+/D+, coughing/sneezing etc. Has normal F+ initially in the day but does occasionally tail off to looser but has been normal for him generally anyway. CE; NAD on exam, has lost some weight and looks improved for it. Abdo comfortable. New lump noted on R <<name>>; adv FNA, 1.5cm diameter subcut feels lipomatous. O happy with this. Bloods…	415	other_healthy	2018-01-30 17:57:31	unknown			true neg	true neg	BCS Not Recorded.	17	BCS Not Recorded
1056	Hx:O reports has had a weepy eye for 10 days now and has been wiping clean with cotton wool, says the discharge is red and there is a lump at medial canthus. otherwsie fine in self. Cx:BAR, blepharospasm on kleft eye at medial canthus, softened dark discharge with sterile saline and cotton wool, distant observation, l and r symmetrical, LA applied, no fb presnt behind 3rd eyelid, negative flur up…	548	other_unwell	2018-11-08 10:04:59	cat			true neg	true neg	Not Recorded.	13	BCS Not Recorded
1057	"last few weeks beeb bit like had a cold but last day or so become v nasal congested sounding. no marked discharge but slight/ occasn when sneezes. eating but not with gusto. temp 101.2. injection today. tabs from saturday. review monday. suggest bit vic in warm water to help clear nose."	290	other_healthy	2015-03-12 17:20:15	cat			true neg	true neg	Not Recorded.	13	BCS Not Recorded
1058	"6m hpc, flea/wormer. O r lump on left hind leg that was gone and then came back and seems infected now. othervise fine. eyes,ears,coat ok. mouth ok. h,abdo ok. left hind leg, dorsum of paw lateral, cca 2cm like a skin mass with infection present, discharge and red. Discussed first will settle abs and nsaid then can do FNA and think about excison if necessary. plan re check in 7 days, possible fn…	418	trauma	2017-12-13 17:02:10	dog			true neg	true neg	BCS Not Recorded. There is a lump on the left hind leg that was gone and then came back and seems infected now.	111	BCS Not recorded
1059	"now just about healed re-dress. reex as required."	51	post_op	2017-02-08 09:09:01	dog			true neg	true neg	Not Recorded.	13	BCS Not Recorded
1060	""	2	trauma	2017-11-08 18:08:41	cat			true neg	true neg	Not Recorded	12	BCS Not Recorded
1061	"doing fine, heart murmur still audible. advise recheck in 4-5 weeks. long discussion regarding training, worming etc."	119	vaccination	2015-11-18 09:07:42	dog			true neg	true neg	Not Recorded.	13	BCS Not Recorded
1062	VACC. halitosis dribbling. polydipsia. CE. dental dz lower molar L side - some tartar and gingivitis. HM G2/6? started purring sternal. otherwise thoracic ausc nothing abnormal detected. Plan DC + FELV given today.	220	vaccination	2018-11-13 14:59:42	cat			true neg	true neg	Not Recorded.	13	BCS Not Recorded
1063	"Applied surolan to both ears. Easier to do today. See Vet tomoz."	66	other_healthy	2016-03-23 14:54:15	dog			true neg	true neg	Not Recorded.	13	BCS Not Recorded
1064	"HPC 6 month healthcheck. Not due wormer until Nov. Eating and drinking well, no vomiting/diarrohea. Very BAR. Hr-160bpm, colour-pink, crt<2secs. Eyes, ears, coat all fine. Tartar build up on carnasials, discussed home dental care and advised may need a scale and polish. Owner has tried brushing teeth but found it quite difficult and now uses the RCW dental diet as treats. Owner noticed a small p…	601	other_healthy	2017-09-12 11:31:13	dog			true neg	true neg	Not Recorded.	13	BCS Not Recorded
1065	"Sedation IM, com crem."	24	other_unwell	2016-12-30 10:26:15	dog			true neg	true neg	Not Recorded.	13	BCS Not Recorded
1066	Newly acquired pup - less than 24hrs! but has settled in very well indeed and clinicalyl is fine. No history of worming / fleaing etc so start vaccines now and then worm and de=flea at the second vaccination. Next appointment in 2 weeks.	237	vaccination	2018-11-15 10:33:49	dog			true neg	true neg	Not Recorded.	13	BCS Not Recorded
1067	"KC a057d01. Losing weight as planned but still has a way to go."	65	vaccination	2014-07-04 14:47:05	dog			true neg	true neg	Not Recorded.	13	BCS Not Recorded
1068	"wt6.1kg urti signs since yesterday, other cat treated for the urti last week so o gave loxicom yesterday and he was feeling better last night. On exam T38.4 P168 Rrpurr. no discharges. phone if no improvement."	211	respiratory	2017-05-02 11:14:22	cat			true neg	true neg	Not Recorded.	13	BCS Not Recorded
1069	"Split claw RH digit III. Removed hanging part. No swelling of digit, pop LN N NAD else on ex, although OR dog kept him up all night with it!!!."	145	trauma	2014-12-17 08:56:43	dog			true neg	true neg	Not Recorded.	13	BCS Not Recorded
1070	"Ongoing skin. Pruritic. Generalised & erythematous axillae, groins, R flank. R ear. Feet affected also. Topical tx & piriton for now & appt with <<name>> 11th April."	167	pruritus	2017-03-20 12:27:02	dog			true neg	true neg	Not Recorded.	13	BCS Not Recorded
1071	non weight bearing on LH intermitently, very stoic and no pain elicited but medial butressing apparent, advise complete rest and nsaids resee 48 hrs if not improved.	165	other_unwell	2019-09-24 14:44:51	dog			true neg	true neg	Not Recorded.	13	BCS Not Recorded
1072	. In for vac but owner says been scratching ears and shaking at head again. Otherwise well in self. CE fatty lump right lateral abdo wall, smaller one left thorax, owner monitored and no change, LN WNL, heart and lungs ok, teeth and gums good. Dark brown wax in both ears +++, left worse than right, both inflammed. Had recurrent ear infections, advised previously to take swab for culture, owner ha…	623	vaccination	2018-11-05 12:30:45	dog			true neg	true neg	BCS Not recorded. Ears inflamed with dark brown wax +++ (Left worse than right). Advised steroids for ear until the culture report comes back to make the dog more comfortable. Lumps present on right lateral abdominal wall and left thorax but no change reported by the owner. Vaccine given L4 and Pi with a booster in a year.	324	BCS Not recorded
1073	"Next appointment in 1 week. Recheck haematuria, owner to drop in urine (already charged for dipstick/SG in hse) prior to this. in house dipstick results. Glu NEGATIVE. bil +. keetones NEGATIVE. blood marked+++. pH 8. Protein marked+++. urobil normal. nitrites NEGATIVE. SG 1.035"	280	kidney_disease	2017-10-27 11:09:45	dog			true neg	true neg	Not Recorded.	13	BCS Not Recorded
1074	"<<name>> in today to recheck mass. O feels has got larger with time, and although dog not bothered, owner is worried. Sleeping more than she used to. Well on exam, bright, alert and responsive. Some mild dental disease, does not manage brushing. Mass larger than last time, around size of tennis ball roughly. Firm. No LN enlargement, either peripheral, or in mammary area. Nad abdo palpation. Disc…	679	vaccination	2017-12-21 10:25:56	unknown			true neg	true neg	Not Recorded.	13	BCS Not Recorded
1075	"all normal again. ln gone down, ulceration all cleared. monitor. ck in mouth all looks fine, owner cant think of event which set off reactions."	145	other_healthy	2017-01-04 10:49:25	dog			true neg	true neg	Not Recorded.	13	BCS Not Recorded
1076	"OR no seizures since last visit. Coughs occasionally but exercising well and well in self. DUDE normal. no collapse. Exam: MM pink and moist crt 1-2s. teeth - mild gingivitis and some plaque build up. chest ausc - grade 4 systolic hm audible on both sides of chest. no thrill. lungs very sl increase in inspiratory sounds but no crackles. nothing abnormal detected on abdo palp. BAR. eyes - rt side…	690	other_healthy	2016-09-30 16:51:54	dog			true neg	true neg	Not Recorded.	13	BCS Not Recorded
1077	"health check fine , owner has no concerns , had puppys 12wk ago."	66	vaccination	2016-08-16 15:49:40	dog			true neg	true neg	Not Recorded.	13	BCS Not Recorded
1078	Rx epiphora on L eye. Still weepy on L eye but slightly better o feels, STT 20mm (20mm last time), fluourescent dye negative last time. Conjunctiva NAD (last time slightly hyperaemic). thick grey discharge. Possible blockage of tear duct/insufficient drainage. Given options: to continue with maxitrol or try with other eye medication. If no improvement at next check up, surgical drainage.	391	other_unwell	2018-11-08 08:46:42	dog			true neg	true neg	Not Recorded.	13	BCS Not Recorded
1079	"24 hrs diarrhoea and been vomiting and diarhoea in the night , still bright. diarrhoea t 39 relaxed abdomen good colour no abdominal pain treat dietry and cerenia."	166	gastroenteric	2016-11-25 10:00:39	dog			true neg	true neg	Not Recorded.	13	BCS Not Recorded
1080	Recheck left ear. OR much improved, allows cleaning and meds much better now. O using cleaner once daily in evening then applying surolan about half an hour later, O only using surolan SID, advised should be using BID (is on label). BAR, muzzled, tolerates otoscopic exam of left ear much better than previously, still mild inflammation of canal walls and some now darker wax, not able to visualise …	521	pruritus	2018-09-26 17:09:26	dog			true neg	true neg	Not Recorded.	13	BCS Not Recorded
1081	"15.7 Kg_ Repeat consult. Hx: MrandMrs report doing fine. Finished yest Canaural after 2 w course. Pe: Ears: perfect seen with otoscope. TM fine, clean. Rest Pe Nad. Plan: - Ear cleaner once every frotnight then prevent issues. - Given HPC leaflet. - Recheck if concerns."	272	other_healthy	2017-09-11 15:32:24	dog			true neg	true neg	Not Recorded.	13	BCS Not Recorded
1082	"Doing well but being very fussy with eating - hasn&apos;t been touching the renal diet last 2 days but when offered applaws in consult she woofed it down like crazy. Bloods taken to check kidneys, also urine to be tested. CE NAD and very bright. Discussed diet."	263	other_healthy	2016-05-17 17:38:08	dog			true neg	true neg	Not recorded.	13	BCS Not Recorded
1083	"blood in F+. previously infected anal glands. now infected blood and mucous. F+ still formed. does not pick up and eat objects. colitus signs and infected eags left worse than right t37.4 rest nothing abnormal detected. rest of clinical exam nothing abnormal detected. Plan: start ab&apos;s owner to monitor recheck 7 days bland diet bring back if concerned sooner."	369	other_unwell	2016-07-22 10:17:15	dog			true neg	true neg	BCS Not Recorded.	17	BCS Not Recorded
1084	". bilateral OE, for 3-4 weeks. on Ce- can see that it is allready a chronic thing cause oineal is thicker. try to gey a good look at microscope but it is really difficult cause the dog is in pain and there is a lot of fur in the canal. altho it is clear from the smell that the ear is infected. recheck in 10-14 days"	319	other_healthy	2016-05-06 16:25:31	dog			true neg	true neg	Not Recorded.	13	BCS Not Recorded
1085	"OHH consultation for D+. OR 2 days of soft liquidy feces, no blood, small amount of mucus. Increased frequency and urgency to go to the toilet. No v. Eating well and bright. O not sure if he might have picked up some food from <<location>> to upset his tummy. Exam: TPR normal. MM pink and moist. Nad abdomen, slightly painful caudal abdomen. No weight loss. BAR in consult room. Dx: Colititis. Pla…	500	other_healthy	2017-05-07 09:52:08	dog			true neg	true neg	Not Recorded.	13	BCS Not Recorded
1086	OR flea infestation, has used frontline but not worked. Generalised itchiness. Exam limited as a bit feisty. No murmurs/arrythmias. No adventitious lung sounds. Skin scurfy and flea dirt +++. BCS 7.5/9. Adv treat all animals in household with <<breed or identifier>>-V flea tx, has cat at home so adv get in. Also treat env. If owner wants indorex spray can order in for him	374	other_healthy	2019-07-30 15:58:24	unknown	BCS 7.5/9	BCS 7.5/9	true pos	true pos	BCS 7.5/9 BCS overweight.	25	7.5/9.	bcs overweight
1087	"Recheck ulcer - healing well. O applying drops fine. Clouding to cornea in ~8mm circle in centre of cornea - slit llight does not easily pass through - scarring. Fluroescin positive in 2x pinpoint marks in centre of scar tissue. Eye behind scare NAD. Finish derum, continue chloramphenicol + corneal repair gel. Recheck in 7 days. O aware scarring may be permanent. Avoid handling if PREGNANT."	398	other_healthy	2018-03-21 09:17:54	dog			true neg	true neg	BCS not recorded.	17	BCS Not Recorded
1088	"Presented for annual vaccination. Eating and drinking well. O no concerns. BCS 5/9. Bright and active. Nice teeth and gums. Peripheral LN normal size. Temp normal. Microchip OK. Non-painful and soft abdomen. Heart and lung fields auscultation unremarkable. Clean coat. Clinical exam unremarkable."	298	vaccination	2016-10-27 08:55:24	cat			true neg	true neg	BCS recorded: 5/9.	18	5/9
1089	"come in to season. vulva is swollen and she is bleeding. still serum from nipples but less. I have not know galastop cause a season. need to speak to the drug company. owner is happier not to spay during a season so will wait but we need to be careful re timings. may need to spay during a phantom and treat afterwards. last season end of may. 8 months between 1st and 2nd season. 2 courses of gala…	514	other_healthy	2018-08-24 10:54:56	dog			true neg	true neg	Not Recorded.	13	BCS Not Recorded
1090	"Conjunctivitis. Mild conjunctivitis both eyes, very hard to examine but conjunctiva and sclera mildly congested and green mucoid discharge at home, owner really struggled with cream last time, change to drops. Resee as necessary."	231	other_unwell	2016-05-10 09:41:44	dog			true neg	true neg	Not Recorded.	13	BCS Not Recorded
1091	Booster + KC. Still has problems with lip folds. Will try spot gel as may hang around in lip folds a little longer in gel form. Discussed more of a management process than cure for lip fold dermatitis. Otherwise well.	217	vaccination	2019-01-08 16:04:15	dog			true neg	true neg	Not recorded.	13	BCS Not Recorded
1092	"Further POC, disp meloxaid. OR been eating OK, not brilliantly. Wt gain noted. CE - Mouth OK apart from csmall amt debris on suture lower RHS, some debris LHS too. Removed w wet cotton bud. Appt 1 week or sooner as nec. NB convenia last until tomorrow only. Increased meloxaid dose to 4.5kg."	293	post_op	2017-01-19 16:35:16	cat			true neg	true neg	BCS Not Recorded	16	BCS Not Recorded
1093	"unwell/mass. not eating, loost a lot of weight, appears to be bleeding from nose and has mammary mass. not really moving on consultation table. owner has discussed with children and has come to PTS decision. peaceful PTS after anaesthesia in gas chamber"	256	other_unwell	2018-05-24 17:38:34	rat			true neg	true neg	Not Recorded.	13	BCS Not Recorded
1094	"very well, wound fine, remove sutures, advise leave collar on another coiple of days, start to gradually inc exercise."	120	post_op	2015-03-21 10:18:08	dog			true neg	true neg	Not Recorded.	13	BCS Not Recorded
1095	"vaccination DHPL4/KC. owner has no cocnerns. full vac today."	62	vaccination	2016-12-07 09:46:02	dog			true neg	true neg	Not Recorded.	13	BCS Not Recorded
1096	"Ears clear, see as necc."	26	pruritus	2016-01-19 10:47:29	dog			true neg	true neg	Not Recorded.	13	BCS Not Recorded
1097	"Restart vaccination. O no worries or concerns. Cx NAD. Vac today. Back in 4 weeks for second and KC."	102	vaccination	2016-09-29 10:37:27	dog			true neg	true neg	Not Recorded.	13	BCS Not Recorded
1098	"nails clipped and general check over, doing well, very well behaved for nail clip, looks good for age, owner says getting weaker on back legs but coping well at the moment."	174	other_healthy	2017-03-23 12:49:11	unknown			true neg	true neg	Not Recorded.	13	BCS Not Recorded
1099	"ear flare up again - R ear, scratching/shaking head, making skin sore. on exam dark waxy discharge and inflammation, unable to see all the way down canal as difficult to keep him still. will start on ear cleaner and medicated drops."	234	pruritus	2017-07-20 15:17:31	dog			true neg	true neg	Not Recorded.	13	BCS Not Recorded
1100	Next appointment in 3 weeks. doing well, walking well in clinic, no obvious pain on palp, advise start slow inc in exercise eg 5 min BID x 1 week, then 10 min BID etc. clip nails, resee 3 weeks	193	other_unwell	2018-10-10 17:51:04	dog			true neg	true neg	Not recorded.	13	BCS Not Recorded
1101	""	2	post_op	2018-07-30 11:21:38	rabbit			true neg	true neg	Not Recorded	12	BCS Not Recorded
1102	"much brighter, back to normal self, clinically nad, t=39, adv cont ab cover over w/e, resee if worried, temp check mon"	120	other_healthy	2018-01-26 09:53:38	dog			true neg	true neg	Not Recorded.	13	BCS Not Recorded
1103	HR 80 bpm, Eating, drinking, urinating & faeces normal. no c/s/v/d. No lumps bumps, checked testicles.	102	vaccination	2018-11-22 10:10:06	dog			true neg	true neg	Not Recorded.	13	BCS Not Recorded
1104	"Restart primary vac course - BIOP for 1 month. Doing really well, no concerns. EDDU normally, no v/d/c/s. Being fed x3 daily on puppy food. Up to date with flea/wormer - O doing worming every 2 weeks at home. Disc puppy pack. NAD on PE - no cleft palate/murmur or arrhythmia/hernia. BCS 6/9. Vac DHPPi/L4. Disc 2nd vac - Os prefer to come in 4 weeks rather than 2."	366	vaccination	2017-03-02 17:45:01	dog	BCS 6/9	BCS 6/9	true pos	true pos	BCS 6/9	7	6/9
1105	Eye both looking great today. Advised continue lubricating ongoing as O says eyes do look red at night. Also did quick pre-op check for spay. Never had a season. HR: 88bpm NAD chest ausc. No mammary development, perivulval skin fold but no history of urinary tract infection so unlikely to be a problem and can spay pre-season. Advised come in 2ds pre-op for check to ensure not showing signs of com…	431	other_healthy	2019-07-10 10:36:53	dog			true neg	true neg	Not Recorded.	13	BCS Not Recorded
1106	. -. all ok, eyes comfortable, >15mm in both eyes in under 15 secs on tear test, left eye slightly red but no pain or problems, has been rubbing. general chk ok	160	other_healthy	2018-12-27 09:34:39	dog			true neg	true neg	Not Recorded.	13	BCS Not Recorded
1107	eyes, ears + coat fine, teeth good. Applied quantex. no issues, rv summer for booster.	86	other_healthy	2019-01-25 15:02:29	cat			true neg	true neg	Not Recorded.	13	BCS Not Recorded
1108	"wt 8.75kg , recheck re cruciate owner reports, has been doing well, much happier in himself and mobilty good but since metacam stopped not quite as happy and seems more sore with leg, on examination , starting to get stifle thickenening as it stabilises but supply more metacam to help with soireness as is well tolerated. ok to have another bottle after this before recheck."	377	trauma	2016-05-24 17:49:16	cat			true neg	true neg	Not Recorded.	13	BCS Not Recorded
1109	"no further problems since big fall and evets visit. bright and well at home. 2nd vaccine given. disc neutering, will chip while UGA."	134	vaccination	2016-06-24 08:56:39	cat			true neg	true neg	Not Recorded.	13	BCS Not Recorded
1110	""	2	other_unwell	2016-02-26 09:18:43	dog			true neg	true neg	Not Recorded	12	BCS Not Recorded
1111	""	2	other_unwell	2017-07-08 12:00:57	dog			true neg	true neg	Not Recorded	12	BCS Not Recorded
1112	"Booster - O feels doing well. Pe- BAR, nothing abnormal detected, good condition. > Booster Tricat A315B01, FeLV 4MTS01. advise regular worming."	147	vaccination	2014-09-30 09:21:59	cat			true neg	true neg	BCS: Not Recorded	17	BCS Not recorded
1113	"No longer shaking. Throwing herself down steps (likely vision related). More Disorientated. Continue Metacam for 7d then try reducing."	136	trauma	2015-09-17 17:46:19	dog			true neg	true neg	Not Recorded.	13	BCS Not Recorded
1114	Recurrent cough. Owner reports full resolution following last ab course and then recurred again. Had been on furball food but stopped giving as needed to give wet food to give yumove supplement and thought wouldnt work if fed anything else as well. Adv small amount wet food to hide yumove daily shouldnt have significant effect on preventing furball food working. Not had many issues with furballs …	1021	other_healthy	2019-05-23 09:48:32	cat			true neg	true neg	Not recorded.	13	BCS Not Recorded
1115	"AHC and Vacc and Ears. O reports only concern is ears bothering him again. DUDE fine, no V+/D+, coughing/sneezing etc. CE; BCS good, teeth good, following dental. Ears bilat brown waxy discharge and inflammation L>R. Adv otodine with 2mls steroid and peptivet. Recheck in 1 week, 2nd L4 in 4 weeks."	300	vaccination	2017-10-02 09:54:27	unknown			true neg	true neg	BCS good.	9	good
1116	eye was really improving but this morning not as good again. ulcer area looks proud of rest of cornea. staining shows large ulcer approx 3mm diameter, centre raised, debridied with cotton bud - shallow, clean edged - recheck middle of the week. may need sedate and debride, keratectomy. check previous site of cruciate repair - dog has been feeling it lately. Course meloxaid and advise yumove. O ha…	469	other_unwell	2018-09-08 09:40:17	dog			true neg	true neg	Not Recorded.	13	BCS Not Recorded
1117	39.2', off food and quiet, cat bite abscess left pinna, see if any problems	75	trauma	2019-07-09 14:52:23	cat			true neg	true neg	Not Recorded.	13	BCS Not Recorded
1118	L4 A090A02 KC A093D02. EDDUok, ce nad, checked ears at o's request both nad, lost a little weight, no lifestyle changes etc, o declines investigation, happy to monitor for now. Fine for vax, discussed adverse reactions. See back for investigation if weight loss continues.	272	vaccination	2018-11-15 17:08:47	dog			true neg	true neg	Not Recorded.	13	BCS Not Recorded
1119	""	2	other_healthy	2016-07-13 10:30:41	unknown			true neg	true neg	Not Recorded	12	BCS Not Recorded
1120	right hind lameness prev seen at sore paws, was advise regarding cruciate surgery but settled with rest and loxicom. now Left hind lamenss for approx a week. on exam ok with manip of paw and hock seems some increased cranial draw left side and some medial lux of patella, sore on hip extension, equal limb length. temperature normal, abdo nothing abnormal detected, no blood in faeces- diarrhoea las…	622	other_unwell	2019-01-24 17:40:21	dog			true neg	true neg	Not Recorded	12	BCS Not Recorded
1121	"Hx: D+, no vomit, no blood, still eating and drinking. Exam: quite bright, Temp 39.2, p[ink mmk, abdomen palpation normal, suspect simple gastroenteritis, Tx: starve for 24 hrs, then chicken and rice, dispensed probind."	221	other_unwell	2018-03-16 16:23:22	dog			true neg	true neg	BCS not recorded.	17	BCS Not Recorded
1122	Recheck. well in self, DUDE. breathing resolved. owner reports very much happier now. NAD on cardiac/thoracic ausc, NAD on abdo palp, LN wNLS, mucous membranes p+m, CRT<2s. right hip 90% better. NAD on spinal palp. very mild inflammation around throat but much improved. advise cont rest as much as positive sfor further 2 weeks then return to exercise. resee if concerned. owner happy with plan	395	other_unwell	2019-01-09 15:47:20	cat			true neg	true neg	Not Recorded.	13	BCS Not Recorded
1123	""	2	other_unwell	2017-05-15 17:30:43	cat			true neg	true neg	Not Recorded	12	BCS Not Recorded
1124	RECK AND REPEAT PCV 29% (37-55%). doing well tho still pu pd did manage to sleep 8 hours thruogh night last niht and not wake o to wee. very bright. not appearing jaundiced, reasonabel sl pale but def pink colour. eating well and bright	239	other_unwell	2019-10-10 17:03:42	dog			true neg	true neg	Not Recorded.	13	BCS Not Recorded
1125	"RIGHT HIND foot swelling. guess 3yr. RIGHT HIND foot main pad 1&quot;circular gran/exuding tissue differential diagnosis gran tiss/<<identifier>>. left cheek lump under skin 1&quot; fairly moveable doesnt appear to bother cat. 2nromal testicles. no chip. bcs2.5/5. nervous. hr210 no murmur heard. history; been fed by o for about 1.5mths was sleeping in garden for several months. is only just star…	625	other_healthy	2015-11-17 10:16:48	cat			true neg	true neg	BCS 2.5/5.	10	2.5/5
1126	"Booster. No worries or concerns from the Owners. <<identifier>> is eating well at home and is drinking water normally. No Vomiting or Diarrhoea was noticed lately by the Owners. Up to date with worming and flea prevention. On examination, <<identifier>> was alert. His mucous membranes were pink and he was well hydrated. On thoracic auscultation there were no abnormalities to auscultate and his h…	527	other_unwell	2016-06-27 15:16:08	dog			true neg	true neg	Not Recorded.	13	BCS Not Recorded
1127	"UNWELL. today lethargic np v/d, eaten, no coughing/snezing, limping/lameness. did stop and start to urinate. t 38.9C, ln wnl, pink oral mucus membranes, no broken teeth ut tartar, hr 160, no murmurs/arrythmias, panting, abdo nothing abnormal detected, really fighting me when trying to open mouth/check neck, yawned. but treats ok. neck pain++++ when check in hosp, nothing abnormal detected oral e…	481	trauma	2014-07-29 16:33:19	dog			true neg	true neg	Not Recorded.	13	BCS Not Recorded
1128	"History: in for booster. owner has no concerns. Eating, drinking, urinating and defaecating normally. Physical Exam: BAR, heart sounds fine. Wt 4.13kg, body condition score 3.25/5. Tartar+ on some teeth. Some discharge at left medial canthus. Bilateral mild conjunctivitis. Treatment/Plan: gave Nobivac Ducat and FelV. Disp Endectrid and Quantex."	349	vaccination	2017-01-28 14:39:54	cat			true neg	true neg	BCS 3.25/5	10	3.25/5
1129	W=5.475kg POC 3. Did not pass faces on Tuesday but O gave 3ml liquid parafin and then did pass faeces twice on Wednesday. Otherwise UDE. Nov/d seen. Has lost some weight. Exam= BAR, Hr=160bpm, nothing abnormal detected on exam. Teeth looking good post dental. O reports no problems with eating. Adv can try on some dry food nowas might be the cause of the weight loss if not eating as much wet food.…	750	post_op	2019-09-19 11:22:24	cat			true neg	true neg	BCS not recorded.	17	BCS Not Recorded
1130	Some sharpness to lower teetn- no dysphagia noted but close montoring. Ears thorax\ abdomen otherwise NAD. Cataracts mateure, no discoomfort. Minimal exercise now	162	vaccination	2019-01-03 10:50:43	rabbit			true neg	true neg	Not Recorded.	13	BCS Not Recorded
1131	"Re-ex - still stiff on rising, also sl subdued and not eating well. Not lame. worst if climbing. Exam - generally NAD. Hips <<identifier>> ROM and no pain rxn. Palpn lumbar mms - sev areas tenderness both sides TL spine. Forelimbs &amp; Hls no pain. Observed walking/trot - moving q well, sl shortened stride, no lameness. Suspect back pain, possible muscular but cant rule out DJD. Diff with NSAID…	624	trauma	2014-06-16 17:21:29	dog			true neg	true neg	Not recorded.	13	BCS Not Recorded
1132	"Scooting, EAG++. mAss has grow significantely according to o, now pendulated. Discussed risk of bursting/getting infected. O. just want a good qol. So h\ppy monitoring. HR 100bpm, Heart murmure present, irregular pulses. Pretty muchg no change since first time noticed. Active. No cough, no excersise intolerance"	315	vaccination	2014-11-14 14:10:10	dog			true neg	true neg	Not Recorded.	13	BCS Not Recorded
1133	"For the first time today had solid faeces. Still had some loose stoolf over the weekend, but with drecreased frequency (only 3 times a day). Still looking like normal self. Eating and drinking and playing normally. Has put on weight, normothermic, so first booster today. Vaac given on LHL. O will start mixing GI food to normal kitten food tomorrow if faeces still normal. Aware of slow gradual tr…	431	vaccination	2018-08-13 10:02:40	cat			true neg	true neg	Not Recorded.	13	BCS Not Recorded
1134	"Small dermal mass R medial thigh- started licking at it, became swollen and oozing, no other problems. BAR, mucous membranes pink, moist. HR 120, RR and rhythm NAD. approx 0.5cm diameter fleshy mass R medial thigh within skin. Discussed options, elected for GA and excision with histo."	287	other_healthy	2016-11-23 10:04:50	dog			true neg	true neg	Not Recorded.	13	BCS Not Recorded
1135	POC. BAR. EDUF all normal. Incision healing nicely. Adv short walks and petshirt on all the time. Next appointment in 1 week. POC	129	other_unwell	2019-09-04 09:11:35	dog			true neg	true neg	Not Recorded.	13	BCS Not Recorded
1136	"Weight/puppy check - is very lean. Has still been having bouts of diarhhoea. &apos;o&apos; has found a food that seems to suit him. Natures diet trays. Is on 1 and a half at the moment. Adv increasing to 2 per day split into 4 meals and weekly weigh in with nurses. Adv if condition doesn&apos;t improve and has more diarrhoea then need to see vet to disucss."	361	other_unwell	2015-08-19 15:10:56	unknown			true neg	true neg	Not Recorded.	13	BCS Not Recorded
1137	2nd vaccination - joining HPC. Had first vaccination at rescue centre and KC vaccination. 2nd lepto given today. All ok on physical exam. recovered from RTA other than some small scabs under axilla where <<name>> licking. Next appointment in 4 weeks.	251	vaccination	2019-06-26 17:36:38	dog			true neg	true neg	BCS not recorded.	17	BCS Not Recorded
1138	off colour today temperature 39.8 advise ?chest although some gastrointestinal signs check t/m	94	other_unwell	2019-05-03 18:28:57	dog			true neg	true neg	Not Recorded.	13	BCS Not Recorded
1139	"No abnormaltities on exam - clear eyes, ears, nose and good dental health. Clipped nails in consult. Advised wouldnt want to see her putting on anymore weight. O to try reduce the amounts she feeds as can't really alter diet due to her having colitis. To review weight next time."	281	other_healthy	2015-01-13 10:44:57	dog			true neg	true neg	Not Recorded.	13	BCS Not Recorded
1140	Repeat Rx - meloxicam. OR: doing very well on NSAID.	52	trauma	2019-05-15 18:17:15	dog			true neg	true neg	Not Recorded	12	BCS Not Recorded
1141	suspect KC. 1 week had a retch like c+ on occasions. no other signs. other dog well. EXAM: bright, alert and responsive. mm pink, resp and heart on ausc unremarkable. abdo relaxed. no lung nosies on ausc. Lns not enlarged. temp within normal limits. 38.5. seen video that shows a KC like upper airway retch. ASSESSMENT: no 2ndry bac infection. we will use a nsaid to help reduce any inflammation. no…	536	other_healthy	2018-10-02 18:35:59	dog			true neg	true neg	Not Recorded.	13	BCS Not Recorded
1142	"OR DUDe normal no <<location>>. Pe MM pink/moist teeth fine, Ln's WNL chest ausc normal nothing abnormal detected on abdominal palpation. Tricat A353b01 Felv 5um301 and give worm tablet in consult room"	205	vaccination	2017-04-15 11:49:45	cat			true neg	true neg	Not Recorded.	13	BCS Not Recorded
1143	"all well. Next appointment in 4 weeks. 2nd L4 amnesty <<name>>"	65	vaccination	2017-03-30 10:18:10	dog			true neg	true neg	Not Recorded.	13	BCS Not Recorded
1144	"Owner Reports picked up from friend after 1wk away. Gen unwell?? Owner Reports 10/10 lame LH yest - carried in but OK in surg. General pruritus, sl scratch reflex, no signs ext par, Owner Reports SIT to front dew claws - no evidence damage or saliva marks. T103.4, last season 2m ago. Thirst N?, app poor. Walked here though, so ? explains ^T. BAR in surg, NAD palpable abdo, heart/chest all OK. Ad…	519	other_unwell	2016-09-29 18:01:58	dog			true neg	true neg	BCS not recorded.	17	BCS Not Recorded
1145	test for rabies, owner aware might not pass it	46	vaccination	2019-03-14 15:27:13	dog			true neg	true neg	Not Recorded.	13	BCS Not Recorded
1146	. apply 4-5 drops to right ear twice daily for 12 day. ear flap thickened, dry, ear canal red and narowed, minimal dirt. dog been rubbing and scratching. been ok since last episode	180	pruritus	2019-07-05 09:44:24	dog			true neg	true neg	Not Recorded.	13	BCS Not Recorded
1147	Seen for FL lameness started few hours after a long walk, currently on metaca, but it was not given today. Ver shy on exam but good girl, palpated digit and elbow with no pain, but she resents extention on the left fore - possible shoulder, but I would not esclude the elbow OA. PLAN: try to use metacam in the morning from now on and reduce the lenght of the walks, also use pardale today and tonig…	478	trauma	2019-08-09 14:25:30	unknown			true neg	true neg	Not Recorded.	13	BCS Not Recorded
1148	<<name>> POC	12	post_op	2019-06-10 17:41:37	cat			true neg	idk	Hello! How can I assist you today?	34	idk
1149	"Health check and second vacc - DHPPiL. BAR no probs reported doing well. Adv adalescent check in 4-5 months time."	115	vaccination	2015-09-05 11:58:52	dog			true neg	true neg	Not Recorded.	13	BCS Not Recorded
1150	"prescription. Next appointment in 2 weeks."	44	gastroenteric	2018-01-12 09:14:22	dog			true neg	true neg	Not Recorded.	13	BCS Not Recorded
1151	"clipped claws."	16	other_healthy	2016-11-11 11:51:56	dog			true neg	true neg	Not Recorded.	13	BCS Not Recorded
1152	"40.9kgs. In for booster. Has recently developed pressure sores over lateral elbows after laying on concrete during the hot weather. No sign of wounds or infection, just hard skin. Advise try to get him to stay off of hard surfaces when laying. Teeth really bad but owner says that have always been like this and didn't seem to understand the problem. Has what appears to be fatty lumps either side …	466	vaccination	2017-08-03 15:12:49	dog			true neg	true neg	Not Recorded.	13	BCS Not Recorded
1153	Dental. Pre med (low acp/Bup), IVFT, propofol induction, intubese spray, ET tube, ISO/O2 maint. Half metacam dose sc with induction. Most of the teeth missing. FORL both upper carnassial, 2nd lower premolars and 2nd upper premolar. RUK9 broken with pulp exposed - all removed (108/208/104/207/408/308). TGH with oral clindamycin strat tonight, continue meloxicam orally from tomorrow AM. Feeding sof…	524	other_unwell	2019-08-12 14:22:40	cat			true neg	true neg	Not Recorded.	13	BCS Not Recorded
1154	Vaccination DHP, L4. BIB Os daughter. No reported problems. lost 300g, good going. no c/s/v/d. PE: BAR. eyes, ears and nose NAD. teeth good, mild tarrt on canines only. cardiac and thoracic ausc NAD. HR 120. abdo palp NAD. BCS 6/9. Lns WNL. Microchip scanning. Happy to vaccinate. warned of side effects. offered KC but as only agent of O agreed not to add in today	368	vaccination	2019-08-30 14:51:07	dog	BCS 6/9	BCS 6/9	true pos	true pos	BCS 6/9.	8	6/9
1155	"doing well, right h trembles when standing, panting more recently, no coughing. chest nothing abnormal detected on auscultation- advise radiographs iof chest next step."	170	vaccination	2016-06-24 13:35:43	dog			true neg	true neg	Not Recorded.	13	BCS Not Recorded
1156	<<name>> health check all ok nothing abnormal detected neither testicle descended discuss vacs as only had l2. discuss hpc.	123	other_healthy	2018-10-12 17:59:16	unknown			true neg	true neg	Not Recorded.	13	BCS Not Recorded
1157	"BAR, DUDE OK, all fine on physical exam, very muscular, quite nervous but not aggressive."	91	vaccination	2016-02-03 09:49:43	dog			true neg	true neg	Not Recorded.	13	BCS Not Recorded
1158	""	2	vaccination	2016-07-27 11:13:01	dog			true neg	true neg	Not Recorded	12	BCS Not Recorded
1159	No issues reported, fine and well in self. Vaccinated sc between shoulder blades, owner restrained, no issues. O requested nail clip today also, all nails clipped.	163	vaccination	2019-02-09 11:35:56	cat			true neg	true neg	Not Recorded	12	BCS Not Recorded
1160	"lot better but not 100% slight clicking in the joint and movement of bicipital tendon advise another months rest then recheck."	128	trauma	2017-05-11 17:30:20	dog			true neg	true neg	Not Recorded.	13	BCS Not Recorded
1161	"5 days check post op. <<identifier>> has been licking wound, so wound red and sore looking. Needs to wear a buster collar and see back mid-week for POC. EDDU all normal, advised needs to restrict exercise. Next appointment in 4 days."	235	post_op	2015-09-12 09:33:02	dog			true neg	true neg	Not Recorded.	13	BCS Not Recorded
1162	"in for vaccines, l4 a084a01. BAR, DUDE normally. owner been cutting back so hoping she has lost weight. bothering R ear again. on exam mucous membranes pink, mosit capillary refill time <2./ some scale on teeth, no evidence infection. R ear very inflammed, waxy. L ear great. other dog been licking ear all year, advise once infection cleared if starts licking bring in as sign of infection. very s…	950	other_healthy	2017-12-28 12:06:17	dog	body condition score currently 9/9		false neg	true pos	Body Condition Score (BCS) recorded: 9/9. BCS overweight.	57	9/9	bcs overweight
1163	In for appetite reduced. Since 4 days ago not eating as nromally, appetite reduced. No vomiting no diarrhoea. OR quieter 4 days ago, O found some blood in bed (fighting?). Urinating as normally. No changes in food. Firworks, but were already during the weekend and she was fine. Spayed. Vaccinated, due again in january. O doing flea and worming treatment regulary. Due again this weeks. Bright and …	852	other_healthy	2018-11-07 09:18:19	cat			true neg	true neg	Not Recorded.	13	BCS Not Recorded
1164	"Mass. Right eye slightly red a couple of weeks back- has gone back to normal. OR mass on head has gotten slightly larger, will occassionally bother him more and more recently asd in an area where people <<location>> him. EDDU all fine, no c/s/v/d, no other concerns. 11.2kg. BAR. eyes no discharge, no vlephrospasm, no checmosis or conjunctival hypereamia, fluro negative both eyes, nothing abnorma…	845	tumour	2017-03-14 10:25:03	dog			true neg	true neg	Not Recorded.	13	BCS Not Recorded
1165	"DHP L4 and KC. all ok on exam appart from lumps. 1. goosberry size back of neck feels cystic possible with some disch at top, resists palpation of this, rapid growth differential diagnosis abcess / cyst. 2. L side of pectoral area small cyst with dried disch arrached to fur (burst and shrunk acc to o). 3. L ear small skin nodule few mucous membranes diam (obs only). 4 R shoulder area skin nodule…	516	vaccination	2017-04-24 11:32:03	dog			true neg	true neg	Not Recorded.	13	BCS Not Recorded
1166	"Booster - L4 / KC / recheck right ear. A038A01/A068G01. O has used all rilexine, has been less successful with otodine, continuing preds as before. BAR. Right ear: dark ceruminous discharge obstructing ear canal, unable to see TM. NAD on heart ausc. NAD on abdo palp. Has lost 0.5kg. no vomiting, diarrhoea, coughing or sneezing. Discuss continuing rilexine or starting surolan - likely only thing …	614	vaccination	2016-01-19 10:34:53	dog			true neg	true neg	Not Recorded.	13	BCS Not Recorded
1167	"O has noticed on fe occassions last few days cat lying with neck stretched in odd position. Is a very timid cat but is otherwise seeming normal, eating ok. V nervous in here. No obv incrtease in resp rate. Chest sounds normal, no nostril flare. Has FORL LL v painful. Disc neck stretch can be seen with dyspnoea- nmo other signs of this here but owner to monitor RR at home and watch for open mouth…	492	other_unwell	2015-12-16 09:45:27	cat			true neg	true neg	Not Recorded.	13	BCS Not Recorded
1168	LF; Recheck. OR was a bit quiet yday, gave her a bath. seemed agitated. been scratching but not found any further eggs passed. Not eaten. CE; Quick DV rad confirmed no eggs present. ?assoc infection or inflm. advise course meds; demo'd first doses in consult today. o to ensure adequate Tc. RV INI. Metacam 0.3ml IM q2ds	320	other_healthy	2018-12-21 10:04:23	unknown			true neg	true neg	Not Recorded.	13	BCS Not Recorded
1169	"bilateral conjunctivitis. no uptake of stain."	47	other_unwell	2017-02-27 14:28:56	dog			true neg	true neg	Not Recorded.	13	BCS Not Recorded
[truncated: 3,245 more rows]

## Sheet: Sheet3
6 and over
3.5 and over
